# Supplementary material for: Correlation of NTRK1 Downregulation with Low Levels of Tumor-Infiltrating Immune Cells and Poor Prognosis of Prostate Cancer Revealed by Gene Network Analysis
Source: Genes (Basel). 2022 May 8;13(5):840. doi: 10.3390/genes13050840 (PMC9140438; doi:10.3390/genes13050840)
Supplement: Supplementary file 1 [file genes-13-00840-s001.zip › Table S1.xlsx]

## Sheet: Supplementary Table S1 Detailed
Supplementary Table S1. Detailed information of up-regulated DEGs (adj.P.Value < 0.05 & log Fold Change > 1.5)
probe	logFC	AveExpr	t	P.Value	adj.P.Val	B	geneSymbol
232482_at	4.24441	9.54487	5.21934	1.67125e-05	0.000476156	4.65216	OR51E2
242138_at	3.89805	6.72157	6.27968	9.98585e-07	5.66377e-05	7.32749	DLX1
219521_at	3.88377	6.98715	9.07073	1.06406e-09	4.69536e-07	13.734	B3GAT1
239319_at	3.557	6.00249	6.74971	2.95249e-07	2.39862e-05	8.4806	LINC00992
210165_at	3.43579	5.24383	9.05613	1.09997e-09	4.7731e-07	13.7034	DNASE1
221345_at	3.3323	6.71377	8.26881	6.86935e-09	1.67426e-06	12.0086	FFAR2
211303_x_at	3.27755	10.002	6.03613	1.89354e-06	9.01146e-05	6.72071	FOLH1B
203953_s_at	3.0579	10.8053	7.98045	1.37141e-08	2.75669e-06	11.3644	CLDN3
204934_s_at	3.05479	9.94276	10.7815	2.6334e-11	3.34273e-08	17.0915	HPN
219360_s_at	3.0143	11.2529	10.6986	3.12329e-11	3.7948e-08	16.9388	TRPM4
232575_at	2.97994	7.94919	3.9277	0.00053286	0.00663647	1.37329	PCA3
206858_s_at	2.90808	9.41694	4.68535	7.03482e-05	0.00142297	3.28733	HOXC6
237350_at	2.85952	5.85978	7.04532	1.38905e-07	1.39096e-05	9.19214	TTC36
223484_at	2.81836	10.3315	7.71034	2.64665e-08	4.50796e-06	10.7498	C15orf48
205309_at	2.81095	6.81906	7.44155	5.13857e-08	7.11074e-06	10.1277	SMPDL3B
216074_x_at	2.76	7.4617	4.67332	7.26615e-05	0.00145897	3.25664	WWC1
207147_at	2.75062	5.28374	4.06368	0.000371701	0.00504787	1.7125	DLX2
214614_at	2.72688	6.52947	4.39183	0.000154794	0.00260512	2.54006	MNX1
205244_s_at	2.71462	7.53253	6.33082	8.73656e-07	5.18082e-05	7.45413	SLC13A3
215323_at	2.69868	7.00694	5.2903	1.38123e-05	0.000414469	4.83327	LUZP2
221577_x_at	2.68051	11.6419	6.06997	1.73191e-06	8.46222e-05	6.80536	GDF15
220584_at	2.64537	6.0062	5.18056	1.85489e-05	0.000515849	4.5531	PRR36
206004_at	2.63436	7.25083	5.33237	1.23376e-05	0.000381107	4.94057	TGM3
207260_at	2.62035	8.62049	6.85012	2.28283e-07	1.98748e-05	8.72353	FEV
1557598_at	2.61962	6.32846	6.01335	2.01085e-06	9.39686e-05	6.66367	LOC101927870
205937_at	2.60618	6.8816	7.12038	1.14887e-07	1.22445e-05	9.37101	CGREF1
211708_s_at	2.57527	6.11905	4.47172	0.000124934	0.00221923	2.74295	SCD
215047_at	2.56534	6.3783	6.5375	5.10358e-07	3.51433e-05	7.96313	TRIM58
217483_at	2.55227	6.56994	4.864	4.34862e-05	0.000985742	3.7438	FOLH1
223642_at	2.52334	5.13297	3.74529	0.000860764	0.00960258	0.922844	ZIC2
221582_at	2.51346	10.0225	9.31202	6.17266e-10	3.40899e-07	14.234	H2AW
1564339_a_at	2.51269	5.36229	3.88364	0.000598531	0.00726569	1.26399	CHRM3
220638_s_at	2.49151	7.96555	7.13396	1.11018e-07	1.1992e-05	9.40327	CBLC
231123_at	2.47215	7.63711	4.82851	4.78475e-05	0.00106125	3.65307	TRIM36
214598_at	2.45274	9.50709	6.22078	1.16513e-06	6.3659e-05	7.18129	CLDN8
230896_at	2.45004	9.24789	5.34964	1.17791e-05	0.000368644	4.98459	BEND4
1555203_s_at	2.38168	9.48609	4.39179	0.000154813	0.00260512	2.53994	SLC44A4
217771_at	2.36969	12.4893	6.63324	3.98457e-07	2.95201e-05	8.19725	GOLM1
204941_s_at	2.36084	5.05409	4.19148	0.000264524	0.00386914	2.03347	ALDH3B2
209114_at	2.32996	12.9947	6.8804	2.11293e-07	1.88001e-05	8.79653	TSPAN1
206558_at	2.32688	9.27297	5.32483	1.25895e-05	0.000387575	4.92136	SIM2
201428_at	2.31969	9.27233	5.31155	1.30465e-05	0.000398724	4.88748	CLDN4
206482_at	2.31815	6.91437	4.31595	0.000189683	0.00303332	2.34777	PTK6
203649_s_at	2.31384	13.2607	6.49098	5.75788e-07	3.82518e-05	7.84897	PLA2G2A
236448_at	2.27533	5.50237	3.99534	0.000445574	0.00578417	1.54169	UNC5A
217111_at	2.27257	6.72508	3.48876	0.00167499	0.0159687	0.300359	AMACR
204776_at	2.24861	9.11469	6.58415	4.52318e-07	3.20343e-05	8.07734	THBS4
233477_at	2.24553	7.36014	6.1721	1.32387e-06	6.97999e-05	7.06018	KLK15
1558654_at	2.24237	5.37687	5.95586	2.34073e-06	0.000106472	6.51951	PPM1H
240614_at	2.2411	5.3762	3.5834	0.00131195	0.0132394	0.528345	KCNC2
217678_at	2.23174	6.86469	5.56526	6.61298e-06	0.000235992	5.53316	SLC7A11
219555_s_at	2.22074	8.48887	4.36457	0.000166527	0.00274905	2.47093	CENPN
1555952_at	2.22022	6.46139	8.04118	1.18453e-08	2.52908e-06	11.5011	SLC19A1
209844_at	2.21916	11.7592	8.46868	4.28143e-09	1.23228e-06	12.4477	HOXB13
211273_s_at	2.21312	6.03272	4.08121	0.000354794	0.00486274	1.75639	TBX1
243483_at	2.20854	12.1191	5.53788	7.11499e-06	0.000249207	5.46364	TRPM8
220392_at	2.19441	5.92298	4.06772	0.000367734	0.00500769	1.72261	EBF2
244409_at	2.19148	6.21211	4.84696	4.55274e-05	0.00102226	3.70025	CCDC154
220380_at	2.19123	6.80778	3.74661	0.000857788	0.0095772	0.926092	DNASE2B
206001_at	2.18443	13.0859	4.04547	0.000390114	0.0052368	1.66692	NPY
1555173_at	2.18114	7.06253	5.29397	1.36769e-05	0.000411549	4.84264	STX19
203196_at	2.16438	11.4197	5.26161	1.49187e-05	0.000437597	4.76005	ABCC4
211238_at	2.15422	4.83568	3.40848	0.00205788	0.0186016	0.108672	ADAM7
209173_at	2.15243	11.9771	3.92853	0.00053169	0.00662794	1.37536	AGR2
227196_at	2.1471	11.6212	6.52127	5.32288e-07	3.61526e-05	7.92332	RHPN2
237168_at	2.14657	6.1245	3.97976	0.000464334	0.005976	1.50285	NEK5
203716_s_at	2.1432	8.93533	3.72621	0.000904803	0.00995174	0.876066	DPP4
232191_at	2.14188	5.25187	2.97031	0.00616414	0.0426991	-0.904432	ERVH48-1
205757_at	2.14175	11.0048	7.34389	6.55419e-08	8.45186e-06	9.89908	ENTPD5
206254_at	2.13841	7.26465	7.08508	1.25607e-07	1.2909e-05	9.28697	EGF
212445_s_at	2.13679	11.0775	6.8307	2.39908e-07	2.06242e-05	8.67664	NEDD4L
223423_at	2.13575	10.7626	6.97086	1.67801e-07	1.60283e-05	9.01396	GPR160
213492_at	2.1251	7.03313	3.30031	0.00270977	0.0228791	-0.146871	COL2A1
229302_at	2.10843	10.3629	4.76267	5.71287e-05	0.00121443	3.48481	TMEM178A
224483_s_at	2.0973	4.56538	5.28499	1.40108e-05	0.000419059	4.81972	MFSD9
239594_at	2.08533	9.00046	4.19664	0.000260909	0.00382753	2.04646	DRAIC
214898_x_at	2.0754	9.81973	6.41706	6.97743e-07	4.37992e-05	7.6671	MUC3B
1563742_at	2.0719	5.23317	5.8663	2.96721e-06	0.000127988	6.29437	LINC00842
214240_at	2.06951	6.68536	5.99863	2.09056e-06	9.71127e-05	6.62678	GAL
219926_at	2.066	5.63457	4.72656	6.29606e-05	0.00130671	3.39258	POPDC3
239913_at	2.06264	3.70837	3.77104	0.000804632	0.00909891	0.986092	SLC10A4
210130_s_at	2.05758	10.6757	8.12136	9.76912e-09	2.19234e-06	11.6807	TM7SF2
223278_at	2.0536	6.55927	5.77453	3.78588e-06	0.000154859	6.063	GJB2
232195_at	2.05147	6.38586	4.71515	6.49246e-05	0.00133668	3.36344	GPR158
221648_s_at	2.05028	7.88003	6.23215	1.13094e-06	6.24586e-05	7.20952	AGMAT
230641_at	2.05002	9.98723	7.72518	2.55214e-08	4.37423e-06	10.7838	LOC100505938
226973_at	2.04728	9.34046	5.33293	1.23191e-05	0.000380966	4.94199	VSTM2L
229964_at	2.04018	10.9111	7.88228	1.73967e-08	3.22428e-06	11.1423	C9orf152
210262_at	2.03554	5.85411	2.90874	0.00716153	0.047745	-1.04158	CRISP2
212218_s_at	2.03397	11.335	8.78956	2.02648e-09	7.4931e-07	13.1401	FASN
239761_at	2.02762	7.9744	5.14356	2.0489e-05	0.000556502	4.45858	GCNT1
225667_s_at	2.024	11.7784	6.65568	3.76055e-07	2.82817e-05	8.25196	LRATD1
231416_at	2.01596	8.11515	4.83472	4.70536e-05	0.00104792	3.66895	DHDH
205925_s_at	2.01388	8.92164	4.90023	3.94436e-05	0.000914967	3.83644	RAB3B
1553545_at	2.01089	5.27903	4.24872	0.000227043	0.00346572	2.17781	ILDR1
227804_at	2.00654	9.11822	8.88661	1.62054e-09	6.50303e-07	13.3465	TLCD1
238103_at	1.99748	8.9664	3.35124	0.0023812	0.0207213	-0.0269435	SMIM31
1553808_a_at	1.99034	4.67846	2.94892	0.00649464	0.044448	-0.952237	NKX2-3
204667_at	1.98872	10.6052	7.94176	1.50598e-08	2.91983e-06	11.277	FOXA1
220187_at	1.98656	8.57078	4.72637	6.29942e-05	0.00130671	3.39207	STEAP4
232397_at	1.98622	8.46714	5.29401	1.36753e-05	0.000411549	4.84275	HECW2-AS1
231278_at	1.97687	5.82254	4.9283	3.65715e-05	0.000868235	3.90823	LINC02688
1558692_at	1.96813	11.7448	8.09716	1.03534e-08	2.27531e-06	11.6266	GLMP
206067_s_at	1.96738	5.33078	3.11599	0.00430369	0.0325365	-0.574427	WT1
213622_at	1.96652	9.58985	5.40479	1.01597e-05	0.000329078	5.12513	COL9A2
231232_at	1.96337	5.31318	4.87201	4.25575e-05	0.000968303	3.76429	ADCY6-DT
214404_x_at	1.96334	12.3305	8.84169	1.79692e-09	6.87041e-07	13.2511	SPDEF
204607_at	1.96025	9.90387	3.45177	0.00184192	0.0171299	0.211851	HMGCS2
206529_x_at	1.95855	9.1172	3.38408	0.00219015	0.019452	0.0507529	SLC26A4
229116_at	1.95795	6.72263	4.62462	8.28361e-05	0.00161694	3.13236	CNKSR2
213143_at	1.94981	8.42359	7.00637	1.53328e-07	1.49434e-05	9.09902	C2orf72
228051_at	1.94399	10.8647	5.8999	2.71446e-06	0.000119978	6.3789	ARFGEF3
219795_at	1.94393	7.15906	4.42071	0.000143262	0.00246161	2.61334	SLC6A14
236302_at	1.93714	8.63346	4.54623	0.000102272	0.00190065	2.93257	PPM1E
205833_s_at	1.92845	10.1026	6.74611	2.97995e-07	2.41376e-05	8.47185	PART1
210480_s_at	1.92845	7.72174	2.91596	0.00703701	0.0471217	-1.02556	MYO6
224393_s_at	1.92827	8.85776	3.99328	0.000448009	0.00580722	1.53655	TMEM121B
220724_at	1.9254	8.07457	2.96022	0.00631792	0.0435382	-0.926991	CWH43
222904_s_at	1.923	9.12868	6.03401	1.90419e-06	9.03748e-05	6.71538	TMC5
202148_s_at	1.92096	10.4608	9.61064	3.17957e-10	2.1357e-07	14.8407	PYCR1
202005_at	1.91599	10.4544	7.34388	6.55435e-08	8.45186e-06	9.89906	ST14
224355_s_at	1.91574	7.56829	5.42723	9.56707e-06	0.000313409	5.18225	MS4A8
238742_x_at	1.91477	8.43692	5.46075	8.74556e-06	0.000293352	5.26757	SPINT1-AS1
1557263_s_at	1.91203	7.24614	4.28132	0.000208093	0.00324885	2.26018	LOC102724814
213997_at	1.91089	5.91354	3.88456	0.000597082	0.00725616	1.26627	FAM189A1
238499_at	1.90703	10.8615	4.8484	4.5351e-05	0.00101956	3.70393	SLC45A3
1555236_a_at	1.90659	7.52153	3.56139	0.00138885	0.013804	0.475137	PGC
217013_at	1.90005	8.42568	4.83709	4.67537e-05	0.0010438	3.67502	AZGP1P1
226455_at	1.8971	12.093	7.32258	6.91254e-08	8.72843e-06	9.84905	CREB3L4
226654_at	1.89598	7.63166	3.07606	0.00475187	0.0350668	-0.665614	MUC12
204973_at	1.89351	9.06982	4.97132	3.25715e-05	0.000796442	4.01823	GJB1
218261_at	1.88534	10.409	6.81836	2.47604e-07	2.10868e-05	8.64682	AP1M2
205542_at	1.88095	11.8524	5.61262	5.82735e-06	0.000214842	5.65332	STEAP1
226248_s_at	1.87069	12.8941	5.98577	2.16283e-06	9.97071e-05	6.59453	KIAA1324
232025_at	1.86913	6.85765	5.5367	7.13743e-06	0.000249524	5.46064	SYT7
204698_at	1.86782	8.215	4.3824	0.000158757	0.00265363	2.51614	ISG20
224131_at	1.86618	4.54199	3.86428	0.000629849	0.00755479	1.21605	HCAR1
228601_at	1.86591	6.49244	3.73364	0.000887389	0.00981636	0.894284	HAGLR
220845_at	1.86506	4.67423	4.27114	0.000213835	0.00331833	2.23445	ACOXL
244667_at	1.86206	6.81235	3.37223	0.00225734	0.019868	0.0226716	ARLNC1
239359_at	1.85782	5.19742	3.99478	0.000446233	0.00578833	1.54029	MARCHF11
200862_at	1.85601	12.7303	6.6042	4.29479e-07	3.10185e-05	8.12635	DHCR24
230784_at	1.85093	13.5425	8.70136	2.48566e-09	8.44121e-07	12.9514	PRAC1
243231_at	1.84966	8.38693	4.11752	0.000322135	0.00452886	1.84748	SLC38A11
224062_x_at	1.84884	11.8652	4.61488	8.50335e-05	0.00164457	3.10754	KLK4
242005_at	1.84425	3.14968	3.32106	0.002571	0.0219468	-0.0981196	LINC00973
218865_at	1.84407	10.2263	6.34875	8.33701e-07	5.00908e-05	7.49848	MARC1
203242_s_at	1.84049	10.7165	4.55421	0.000100102	0.00186547	2.9529	PDLIM5
1559276_at	1.83698	8.39793	4.0174	0.000420272	0.00552764	1.59675	PCAT18
228806_at	1.83231	9.88422	8.3991	5.0444e-09	1.36957e-06	12.2955	RORC
237298_at	1.83231	6.52234	3.65721	0.00108318	0.0114345	0.707535	LOC400710
202790_at	1.83172	10.4279	6.18189	1.29028e-06	6.8425e-05	7.08455	CLDN7
237450_at	1.83149	6.35639	3.43679	0.00191403	0.0176207	0.176098	SMIM32
1557014_a_at	1.82926	6.42337	3.83086	0.000687741	0.00808194	1.13344	FAM201A
211498_s_at	1.82596	7.72475	3.58629	0.0013022	0.0131579	0.535319	NKX3-1
1557998_at	1.82292	6.09166	3.4595	0.00180579	0.0168743	0.230299	NAALADL2
220116_at	1.81978	10.1568	4.2825	0.000207439	0.00324153	2.26316	KCNN2
203030_s_at	1.81821	9.05486	5.72631	4.30397e-06	0.000170893	5.94118	PTPRN2
220334_at	1.81784	7.79256	3.92596	0.000535315	0.0066604	1.36896	RGS17
226150_at	1.81646	12.694	6.83701	2.36066e-07	2.04025e-05	8.69188	PLPP5
227180_at	1.81642	10.1682	5.40428	1.01736e-05	0.000329332	5.12384	ELOVL7
1558507_at	1.80984	4.4274	3.94181	0.000513366	0.00645248	1.40836	C1orf53
239752_at	1.80811	7.64449	6.2804	9.96701e-07	5.66377e-05	7.32928	CECR2
1555788_a_at	1.80364	6.15024	4.64581	7.82451e-05	0.00154778	3.18643	TRIB3
219438_at	1.80343	7.27223	4.41078	0.000147128	0.0025136	2.58814	NKAIN1
206214_at	1.80288	9.40944	3.66326	0.00106626	0.0113137	0.722269	PLA2G7
206103_at	1.80179	7.33817	5.42966	9.50495e-06	0.000311747	5.18844	RAC3
237030_at	1.79797	9.4832	5.27325	1.44594e-05	0.000427216	4.78977	ACPP
215396_at	1.79197	3.69662	3.86905	0.000621987	0.00749171	1.22786	ADGRV1
1553132_a_at	1.78873	8.20534	3.52606	0.00152154	0.0148395	0.389967	TC2N
226817_at	1.78578	11.1885	5.15317	1.99661e-05	0.000546644	4.48314	DSC2
221019_s_at	1.78243	10.2278	7.90542	1.64463e-08	3.13311e-06	11.1947	COLEC12
210041_s_at	1.78197	8.82981	3.2693	0.00293081	0.0242644	-0.219534	PGM3
217080_s_at	1.77487	10.1055	7.68912	2.78802e-08	4.68979e-06	10.701	HOMER2
203397_s_at	1.77373	10.9212	5.21801	1.67723e-05	0.000476873	4.64876	GALNT3
215469_at	1.77189	5.4426	3.20508	0.00344502	0.0273258	-0.369088	SLITRK5
233586_s_at	1.76986	6.36463	3.51068	0.00158307	0.0152955	0.352983	KLK12
206552_s_at	1.76426	6.29757	2.93988	0.00663928	0.0451327	-0.972384	TAC1
219856_at	1.76032	9.93535	6.39071	7.47295e-07	4.63588e-05	7.60212	C1orf116
207949_s_at	1.7577	8.80058	7.32296	6.90602e-08	8.72843e-06	9.84993	ICA1
204623_at	1.75414	10.1174	3.18738	0.00360137	0.0282706	-0.410094	TFF3
205862_at	1.75337	11.0136	5.30175	1.33941e-05	0.000406169	4.86249	GREB1
224650_at	1.75172	10.6606	4.63029	8.15811e-05	0.00159891	3.14684	MAL2
215942_s_at	1.75012	5.28778	4.74283	6.02631e-05	0.00126397	3.43412	GTSE1
228066_at	1.75007	6.67374	5.35279	1.16798e-05	0.000366796	4.99264	EPOP
233177_s_at	1.74687	10.9977	7.3373	6.66284e-08	8.57155e-06	9.88363	PNKD
229975_at	1.74517	11.4396	4.62025	8.38157e-05	0.00162909	3.12122	BMPR1B
219118_at	1.73995	10.681	6.5447	5.00935e-07	3.46918e-05	7.98076	FKBP11
219087_at	1.73898	8.45944	5.44728	9.06666e-06	0.000301078	5.2333	ASPN
235515_at	1.73079	9.94035	9.276	6.69205e-10	3.58714e-07	14.1599	SYNE4
241535_at	1.72984	8.08289	4.76899	5.61646e-05	0.00119953	3.50096	SNTG2-AS1
1558893_a_at	1.72951	3.57648	3.8674	0.000624703	0.00751334	1.22376	DEUP1
222277_at	1.72719	9.59557	2.98208	0.00598913	0.0417727	-0.87805	PCOTH
226213_at	1.72533	11.8854	6.23664	1.11769e-06	6.19145e-05	7.22069	ERBB3
235144_at	1.72476	10.0633	5.50598	7.74841e-06	0.000266276	5.3826	RASEF
238112_at	1.72302	5.37025	3.92853	0.000531686	0.00662794	1.37536	LOC283177
228494_at	1.72189	9.3095	6.10243	1.59001e-06	7.91749e-05	6.88645	PPP1R9A
219517_at	1.72146	8.55342	6.55568	4.86887e-07	3.40566e-05	8.00767	ELL3
226482_s_at	1.7189	12.2565	7.13933	1.09523e-07	1.19524e-05	9.41604	TSTD1
218944_at	1.71606	7.58896	5.68317	4.82799e-06	0.000185633	5.83205	PYCR3
220225_at	1.71388	8.25528	4.28456	0.0002063	0.00323008	2.26836	IRX4
222234_s_at	1.71368	8.08191	7.20132	9.36919e-08	1.06223e-05	9.56301	DBNDD1
1556309_s_at	1.71345	5.1573	3.77812	0.000789841	0.00897995	1.0035	FAAP20
225666_at	1.70887	10.1532	5.92104	2.56666e-06	0.000114838	6.43205	TMTC4
213712_at	1.70861	8.46271	6.14215	1.43227e-06	7.32417e-05	6.98555	ELOVL2
213106_at	1.70489	10.1769	4.59257	9.02935e-05	0.00171894	3.05064	ATP8A1
228560_at	1.70306	7.83266	4.30539	0.000195119	0.0030949	2.32105	CHDH
218313_s_at	1.69389	12.22	5.44717	9.06951e-06	0.000301078	5.233	GALNT7
226086_at	1.69388	7.99628	4.29889	0.000198543	0.0031383	2.3046	SYT13
225727_at	1.69231	9.45593	6.44102	6.55573e-07	4.20204e-05	7.72613	PLEKHH1
203824_at	1.6856	12.1918	3.8623	0.000633151	0.00758491	1.21114	TSPAN8
232079_s_at	1.68501	9.89852	8.01193	1.27105e-08	2.60279e-06	11.4353	NECTIN2
210222_s_at	1.6845	8.53343	4.67421	7.24894e-05	0.00145605	3.25889	RTN1
205768_s_at	1.68437	7.93945	4.70793	6.6199e-05	0.00135559	3.34499	SLC27A2
229724_at	1.68324	9.61536	3.66581	0.00105919	0.0112624	0.728496	GABRB3
229599_at	1.6821	8.17477	6.22601	1.14926e-06	6.32149e-05	7.19429	SMIM22
201839_s_at	1.6816	12.2395	4.12953	0.000311999	0.00441588	1.87764	EPCAM
205830_at	1.67636	9.93166	5.41466	9.89452e-06	0.000322014	5.15027	CLGN
205780_at	1.67545	10.2354	6.84687	2.30185e-07	1.99787e-05	8.7157	BIK
231372_at	1.67469	6.09319	4.20733	0.000253572	0.00375516	2.0734	SLC25A48
1564446_at	1.67269	4.98213	3.68155	0.00101664	0.0109032	0.766887	LOC284930
201689_s_at	1.66782	11.7674	4.33757	0.000179015	0.00289576	2.40251	TPD52
221732_at	1.66509	12.5092	10.0663	1.1814e-10	9.93737e-08	15.7406	CANT1
222315_at	1.66312	8.67018	4.35157	0.000172429	0.00281925	2.43797	LOC100996756
209935_at	1.66248	9.83489	5.23721	1.59291e-05	0.000461294	4.69778	ATP2C1
221561_at	1.6566	10.233	4.7888	5.3247e-05	0.0011507	3.55158	SOAT1
232381_s_at	1.64827	8.21909	5.41586	9.86277e-06	0.000321363	5.15332	DNAH5
202525_at	1.64809	11.0514	7.85523	1.8579e-08	3.38602e-06	11.0808	PRSS8
214469_at	1.64671	9.72017	5.79269	3.60753e-06	0.000148862	6.10883	H2AC8
219584_at	1.64404	8.79222	3.77396	0.000798502	0.0090468	0.993266	PLA1A
227676_at	1.63733	9.31425	3.92409	0.000537958	0.00668473	1.36433	FAM3D
203908_at	1.63626	11.6865	3.29373	0.00275529	0.023171	-0.162315	SLC4A4
1560305_x_at	1.63579	5.0235	3.80289	0.000740169	0.00854492	1.06446	FKBP4
1554020_at	1.63102	7.43287	4.63754	8.0006e-05	0.0015735	3.16533	BICD1
223847_s_at	1.63092	10.8298	6.31303	9.15194e-07	5.33963e-05	7.41012	ERGIC1
227296_at	1.62679	7.98244	7.6135	3.35774e-08	5.32416e-06	10.5268	MFSD3
239704_at	1.62216	6.56981	3.13525	0.00410229	0.0313039	-0.530261	RNF144B
209618_at	1.62188	5.11745	3.54553	0.00144698	0.0142702	0.436854	CTNND2
209696_at	1.62001	10.2627	7.72892	2.52883e-08	4.34792e-06	10.7924	FBP1
201196_s_at	1.61924	11.7744	4.23719	0.00023414	0.00354517	2.14872	AMD1
228058_at	1.61906	11.7714	4.93495	3.59224e-05	0.00085617	3.92523	ZG16B
1568719_s_at	1.61728	5.60463	3.37676	0.00223141	0.0197064	0.0334062	SLC22A23
220245_at	1.60886	6.08814	2.99558	0.00579419	0.0407133	-0.847723	SLC45A2
237159_x_at	1.60868	6.24701	4.0447	0.000390913	0.00524109	1.665	AP1S3
221880_s_at	1.60711	10.5365	7.88321	1.73573e-08	3.22428e-06	11.1444	FAM174B
1552671_a_at	1.60693	6.33559	3.82797	0.000692972	0.00813751	1.12632	SLC9A7
214481_at	1.60613	6.49666	3.35569	0.00235441	0.0205176	-0.0164379	H2AC17
218931_at	1.60322	8.68933	8.02905	1.21965e-08	2.55656e-06	11.4738	RAB17
222718_at	1.60225	9.38823	6.83265	2.38711e-07	2.05536e-05	8.68136	PGAP6
1552623_at	1.59318	6.38262	4.15623	0.000290585	0.00415909	1.94475	HSH2D
219806_s_at	1.59191	12.1159	8.16182	8.86672e-09	2.04552e-06	11.771	SMCO4
225822_at	1.589	10.8937	8.01535	1.2606e-08	2.5911e-06	11.443	TMEM125
229309_at	1.58618	11.7764	7.00714	1.53027e-07	1.49406e-05	9.10087	ADRB1
209369_at	1.58614	10.7795	5.03437	2.74864e-05	0.000700106	4.17946	ANXA3
209398_at	1.58444	11.6223	5.5478	6.92878e-06	0.000244627	5.48884	H1-2
223895_s_at	1.5823	9.72163	6.09843	1.60686e-06	7.97604e-05	6.87646	EPN3
211706_s_at	1.58085	4.8435	2.9463	0.00653632	0.0446494	-0.95809	CDK19
215843_s_at	1.5792	5.89989	3.30572	0.00267293	0.0226367	-0.134182	TLL2
210339_s_at	1.5771	14.4366	5.78283	3.70328e-06	0.000151896	6.08395	KLK2
204673_at	1.57631	6.33676	3.72015	0.000919241	0.0100842	0.861229	MUC2
241144_at	1.57452	4.3517	4.11517	0.000324161	0.00455382	1.84156	LOC101927702
211689_s_at	1.57157	11.764	2.98232	0.00598562	0.0417641	-0.877512	TMPRSS2
206722_s_at	1.56787	7.74366	4.88781	4.07847e-05	0.000938511	3.80469	LPAR2
223944_at	1.56334	7.09174	4.0103	0.000428258	0.00560571	1.57902	NLRP12
229782_at	1.56127	8.09343	3.07676	0.00474369	0.0350346	-0.664029	RMST
217551_at	1.55845	7.34354	6.45322	6.35113e-07	4.09974e-05	7.75614	OR7E14P
219851_at	1.55841	7.53702	4.55836	9.89913e-05	0.00184848	2.96347	ZNF613
213912_at	1.55819	7.55655	6.98873	1.60351e-07	1.55723e-05	9.05679	TBC1D30
228546_at	1.55519	4.95813	3.05292	0.00503171	0.0366567	-0.718221	DPP6
227372_s_at	1.55413	10.1277	5.57536	6.43685e-06	0.000231994	5.55881	BAIAP2L1
241247_at	1.54934	6.79196	4.74812	5.94105e-05	0.00125249	3.44764	LINC01213
231003_at	1.54927	6.93606	3.18715	0.0036034	0.0282744	-0.410615	SLC35B3
1553238_a_at	1.54905	6.73045	5.29442	1.36603e-05	0.000411503	4.84379	HIPK4
206827_s_at	1.54801	9.87963	4.24203	0.000231133	0.00351033	2.16094	TRPV6
240509_s_at	1.54793	5.79107	3.73951	0.000873882	0.00970734	0.908662	GREM2
1562671_s_at	1.54588	5.20142	3.62238	0.00118582	0.0122584	0.622831	LINC02833
232026_at	1.54565	6.35395	4.09293	0.000343905	0.0047597	1.78579	HERC4
228462_at	1.54534	8.34038	4.37737	0.000160915	0.00267906	2.50336	IRX2
1568286_at	1.5453	2.24145	3.38792	0.00216881	0.0193114	0.0598528	HMGA2
208613_s_at	1.54494	11.1751	6.96751	1.69235e-07	1.60921e-05	9.00594	FLNB
203474_at	1.54239	10.9635	5.29754	1.35464e-05	0.000408973	4.85175	IQGAP2
212812_at	1.54216	12.4176	6.1848	1.28047e-06	6.81692e-05	7.09179	SERINC5
1554557_at	1.54214	7.35182	5.52432	7.37759e-06	0.000255945	5.4292	ATP11B
239153_at	1.54161	3.89594	3.05229	0.00503947	0.0366986	-0.719636	HOTAIR
239911_at	1.53942	5.86188	2.90877	0.00716102	0.047745	-1.04152	ONECUT2
205948_at	1.53942	5.58641	2.96179	0.00629384	0.0434215	-0.923496	PTPRT
218928_s_at	1.53618	9.39026	6.98415	1.62228e-07	1.5671e-05	9.04582	SLC37A1
206753_at	1.53506	6.95923	3.77981	0.00078635	0.00894798	1.00765	RDH16
223581_at	1.53237	8.79499	4.11404	0.000325132	0.00456162	1.83874	ZNF577
207262_at	1.53197	6.05598	5.05004	2.63508e-05	0.000679269	4.21954	APOF
1559917_a_at	1.53174	8.99802	5.24311	1.56784e-05	0.000455482	4.71285	CBR3-AS1
1555867_at	1.53058	9.62617	4.19665	0.000260901	0.00382753	2.04649	GNG4
223897_at	1.53041	7.5806	5.25413	1.52212e-05	0.000444087	4.74098	ZNF765
220438_at	1.52959	6.14696	4.50319	0.000114811	0.00207788	2.823	QPCTL
229938_at	1.52934	3.80685	3.51599	0.00156159	0.0151329	0.365728	TMEM238
1557107_at	1.52804	4.88839	3.90293	0.000568859	0.00698608	1.3118	SLC26A4-AS1
220153_at	1.5265	6.36833	3.27254	0.00290691	0.0241353	-0.211948	ENTPD7
1555397_at	1.52128	3.93024	3.47177	0.00174978	0.0164578	0.259651	MYO1D
239282_at	1.52106	5.20334	4.388	0.000156395	0.00262539	2.53032	CEP83
205751_at	1.52052	7.03555	5.03858	2.71764e-05	0.000695631	4.19023	SH3GL2
204401_at	1.51859	9.7605	3.29998	0.00271204	0.0228899	-0.147649	KCNN4
201596_x_at	1.51676	13.8942	7.07399	1.29181e-07	1.31604e-05	9.26054	KRT18
239433_at	1.51462	8.21163	7.58944	3.56295e-08	5.50294e-06	10.4712	LRRC8E
233499_at	1.51377	4.97722	3.17209	0.00374184	0.0291307	-0.445423	LRRC7
201079_at	1.51258	12.7244	9.14836	8.92295e-10	4.31736e-07	13.8958	SYNGR2
242601_at	1.51127	5.96351	2.92637	0.00686136	0.0462685	-1.00246	HEPACAM2
224839_s_at	1.51063	9.35345	6.32155	8.95047e-07	5.24509e-05	7.43122	GPT2
202286_s_at	1.50989	14.242	5.37361	1.10456e-05	0.000350505	5.04569	TACSTD2
204875_s_at	1.50891	10.1743	8.26755	6.88995e-09	1.67426e-06	12.0058	GMDS
228230_at	1.50655	7.91457	4.11791	0.000321799	0.00452529	1.84846	HELZ2
226129_at	1.50575	10.1835	6.6675	3.64773e-07	2.77771e-05	8.28076	FAM83H
238625_at	1.50377	7.5653	3.72179	0.000915301	0.0100455	0.865255	FYB2
208190_s_at	1.50373	10.7553	7.45163	5.01149e-08	7.00775e-06	10.1512	LSR
236674_at	1.50232	5.2861	3.59094	0.00128661	0.0130462	0.546573	LOC388780
229289_at	1.50072	6.01303	3.70507	0.000956159	0.0103912	0.824333	FAM71E1
217979_at	1.5004	13.0578	4.31749	0.000188902	0.00302348	2.35167	TSPAN13
