# Supplementary material for: Correlation of NTRK1 Downregulation with Low Levels of Tumor-Infiltrating Immune Cells and Poor Prognosis of Prostate Cancer Revealed by Gene Network Analysis
Source: Genes (Basel). 2022 May 8;13(5):840. doi: 10.3390/genes13050840 (PMC9140438; doi:10.3390/genes13050840)
Supplement: Supplementary file 1 [file genes-13-00840-s001.zip › Table S2.xlsx]

## Sheet: Supplementary Table S2 Detailed
Supplementary Table S2. Detailed information of down-regulated DEGs (adj.P.Value < 0.05 & log Fold Change < -1.5)
probe	logFC	AveExpr	t	P.Value	adj.P.Val	B	geneSymbol
205242_at	-6.36684	8.21924	-12.4446	1.01511e-12	3.97882e-09	19.9578	CXCL13
229730_at	-4.85304	6.40657	-13.317	2.07601e-13	1.41882e-09	21.3188	SMTNL2
207441_at	-4.66651	4.89476	-5.94488	2.40972e-06	0.00010887	6.49194	SMR3B
1553500_at	-4.07877	4.86775	-8.68191	2.60057e-09	8.58716e-07	12.9096	FBXL21P
203413_at	-3.99192	10.1292	-19.7827	1.21991e-17	6.66985e-13	28.9998	NELL2
209443_at	-3.56837	7.0192	-9.59496	3.29135e-10	2.16813e-07	14.8091	SERPINA5
205431_s_at	-3.52423	7.40201	-14.0744	5.56706e-14	6.46888e-10	22.4272	BMP5
219140_s_at	-3.51651	8.16112	-7.59046	3.55403e-08	5.50294e-06	10.4736	RBP4
206377_at	-3.49783	9.57201	-13.8303	8.45794e-14	6.60625e-10	22.0771	FOXF2
204865_at	-3.33564	6.58904	-11.162	1.21546e-11	2.15483e-08	17.7805	CA3
223786_at	-3.31859	4.42232	-9.12327	9.44462e-10	4.41354e-07	13.8436	CHST6
205128_x_at	-3.28907	9.64125	-9.09607	1.00454e-09	4.5391e-07	13.7869	PTGS1
235737_at	-3.25865	8.68293	-11.7984	3.46454e-12	1.05235e-08	18.8882	TSLP
213395_at	-3.19877	6.17344	-6.46866	6.10145e-07	3.98222e-05	7.79411	MLC1
238095_at	-3.19729	5.72147	-8.63893	2.87407e-09	9.24352e-07	12.817	GATA5
215161_at	-3.18882	5.53071	-8.75369	2.20172e-09	7.91967e-07	13.0635	CAMK1G
204712_at	-3.1157	9.72079	-7.7085	2.65859e-08	4.51424e-06	10.7456	WIF1
220634_at	-3.10677	5.49895	-6.67169	3.6085e-07	2.75551e-05	8.29098	TBX4
206375_s_at	-3.06287	6.79097	-5.64706	5.31583e-06	0.000199892	5.7406	HSPB3
227190_at	-3.0346	7.3041	-7.48059	4.66385e-08	6.64053e-06	10.2187	TMEM37
232267_at	-3.02974	8.68691	-9.83363	1.95214e-10	1.44234e-07	15.2849	ADGRD1
228035_at	-3.02654	5.73222	-6.89457	2.03784e-07	1.83739e-05	8.83068	STK33
229290_at	-3.01653	7.31809	-5.60028	6.0225e-06	0.00022055	5.62202	DAPL1
227419_x_at	-2.98044	9.08129	-8.69097	2.54636e-09	8.54125e-07	12.9291	PLAC9
213482_at	-2.97977	5.41943	-5.85633	3.04679e-06	0.000130449	6.26924	DOCK3
236308_at	-2.92069	5.89793	-3.88689	0.000593433	0.00722145	1.27203	VSTM2A
206030_at	-2.91871	7.729	-9.10619	9.81742e-10	4.49118e-07	13.808	ASPA
205382_s_at	-2.91603	11.7265	-8.82098	1.88475e-09	7.15617e-07	13.2071	CFD
227612_at	-2.89481	6.17802	-6.53439	5.14488e-07	3.53388e-05	7.9555	ELAVL3
209470_s_at	-2.89413	8.04747	-8.02904	1.21967e-08	2.55656e-06	11.4738	GPM6A
232313_at	-2.87538	6.7945	-6.68767	3.46307e-07	2.67632e-05	8.32987	TMEM132C
219937_at	-2.85761	7.23275	-11.2172	1.08809e-11	2.12468e-08	17.8787	TRHDE
212624_s_at	-2.83416	9.54585	-10.8226	2.42036e-11	3.30833e-08	17.1669	CHN1
239919_at	-2.79584	7.69142	-16.0437	2.31156e-15	6.31922e-11	25.0224	TBX5-AS1
214725_at	-2.77259	6.45468	-6.85089	2.27835e-07	1.98748e-05	8.72538	SBSPON
221950_at	-2.76523	4.16163	-4.93474	3.59431e-05	0.000856291	3.92468	EMX2
203423_at	-2.75995	10.0119	-13.8913	7.61384e-14	6.60625e-10	22.1653	RBP1
217897_at	-2.75186	11.4067	-9.97246	1.44548e-10	1.14539e-07	15.5578	FXYD6
210002_at	-2.7239	9.61532	-11.8662	3.03917e-12	1.03854e-08	19.003	GATA6
1570454_at	-2.71649	5.36167	-6.91982	1.91081e-07	1.74705e-05	8.89142	EIF4EBP2
206842_at	-2.71246	5.60842	-7.3561	6.35733e-08	8.28941e-06	9.92774	KCND1
207398_at	-2.69223	6.49884	-5.68604	4.79118e-06	0.000184477	5.83932	HOXD13
227397_at	-2.68562	7.3463	-6.62436	4.07694e-07	2.97725e-05	8.17558	TPM2
207766_at	-2.68447	4.63919	-6.94444	1.79466e-07	1.6716e-05	8.95058	CDKL1
241399_at	-2.68261	6.6723	-6.47312	6.03104e-07	3.9538e-05	7.8051	TAFA2
1553601_a_at	-2.67618	4.67806	-9.0026	1.24262e-09	5.10828e-07	13.5912	TMIE
230923_at	-2.65775	7.08287	-6.88029	2.11352e-07	1.88001e-05	8.79627	TAFA1
232003_at	-2.64916	5.55272	-7.30051	7.30491e-08	9.01122e-06	9.79714	PNMA8B
223603_at	-2.64635	8.26794	-9.06685	1.07347e-09	4.69536e-07	13.7259	RNF112
206941_x_at	-2.63113	7.94756	-9.46295	4.40789e-10	2.67779e-07	14.5423	SEMA3E
226096_at	-2.61961	7.13167	-7.39541	5.76378e-08	7.76194e-06	10.0198	FNDC5
203186_s_at	-2.60654	12.453	-10.0345	1.26478e-10	1.03211e-07	15.6788	S100A4
219355_at	-2.60198	4.70587	-5.09579	2.32987e-05	0.000616442	4.33648	RADX
231580_at	-2.60106	8.33454	-8.86176	1.71581e-09	6.70084e-07	13.2938	LINC01082
213791_at	-2.58677	9.71811	-5.76001	3.93488e-06	0.000159717	6.02634	PENK
239340_at	-2.58249	7.38091	-10.0455	1.23541e-10	1.02343e-07	15.7001	ZNF536
209841_s_at	-2.58029	8.11651	-12.6789	6.57666e-13	2.99649e-09	20.3326	LRRN3
205743_at	-2.55985	9.91479	-7.71954	2.58764e-08	4.42123e-06	10.7709	STAC
206024_at	-2.55975	5.10543	-5.26085	1.4949e-05	0.000438251	4.75812	HPD
204810_s_at	-2.53774	7.28546	-3.22758	0.00325569	0.0262389	-0.316829	CKM
205648_at	-2.51879	8.78869	-10.2826	7.45353e-11	7.37759e-08	16.1569	WNT2
1559650_at	-2.5128	5.87764	-7.21287	9.1009e-08	1.04099e-05	9.59036	JAZF1-AS1
235770_at	-2.50193	4.22419	-5.76688	3.86366e-06	0.00015706	6.04369	MASP1
1563827_at	-2.49537	5.62577	-4.15063	0.000294956	0.00421282	1.93066	LOC158434
209616_s_at	-2.47988	11.6424	-9.18991	8.12331e-10	4.0747e-07	13.9821	CES1
230378_at	-2.47511	8.44413	-3.88515	0.000596162	0.0072482	1.26772	SCGB3A1
236336_at	-2.46418	6.10409	-5.45252	8.94049e-06	0.000298244	5.24662	BOLA3-AS1
205725_at	-2.44795	8.88512	-3.28681	0.00280394	0.0234663	-0.178537	SCGB1A1
206631_at	-2.4183	8.71777	-8.3302	5.93754e-09	1.5313e-06	12.1441	PTGER2
207302_at	-2.40046	6.66067	-6.07411	1.71312e-06	8.40042e-05	6.81571	SGCG
239183_at	-2.37688	6.94897	-9.28876	6.50321e-10	3.52042e-07	14.1862	ANGPTL1
235874_at	-2.36669	5.15252	-4.98432	3.14511e-05	0.000775789	4.05147	PRSS35
206159_at	-2.36413	6.45828	-4.99874	3.02535e-05	0.00075286	4.08834	GDF10
219011_at	-2.36244	5.69177	-5.80025	3.53576e-06	0.000146564	6.12791	PLEKHA4
235267_at	-2.35328	4.82447	-5.34347	1.19754e-05	0.000372814	4.96888	MAGI2-AS3
224348_s_at	-2.34869	4.61771	-4.86425	4.34569e-05	0.000985486	3.74444	HOTS
205582_s_at	-2.34777	6.79287	-4.33762	0.000178995	0.00289576	2.40262	GGT5
227870_at	-2.34219	6.98101	-7.11304	1.17036e-07	1.23771e-05	9.35355	IGDCC4
206980_s_at	-2.33997	5.58847	-5.62537	5.63242e-06	0.000208559	5.68564	FLT3LG
204777_s_at	-2.33564	9.13767	-6.97236	1.67162e-07	1.60062e-05	9.01757	MAL
233482_at	-2.32986	4.74218	-5.19626	1.77819e-05	0.000498067	4.59322	INSYN1
244572_at	-2.32538	7.54227	-7.68184	2.83831e-08	4.73124e-06	10.6843	KY
208605_s_at	-2.32267	4.12145	-5.83408	3.23201e-06	0.000136878	6.21321	NTRK1
205575_at	-2.31844	7.91836	-8.94022	1.43305e-09	5.80384e-07	13.4598	C1QL1
209652_s_at	-2.31754	8.40099	-9.3359	5.85126e-10	3.26447e-07	14.283	PGF
203331_s_at	-2.31493	5.32556	-5.59697	6.07597e-06	0.000221765	5.61363	INPP5D
225275_at	-2.30322	10.9075	-7.9156	1.60453e-08	3.0674e-06	11.2178	EDIL3
238533_at	-2.30038	8.41387	-7.54735	3.95324e-08	5.85755e-06	10.3738	EPHA7
1565639_a_at	-2.2859	7.30254	-4.6902	6.94356e-05	0.00140711	3.29971	PMP22
218963_s_at	-2.28551	8.20018	-4.31041	0.000192519	0.00306255	2.33373	KRT23
219747_at	-2.27619	9.32367	-10.7757	2.66492e-11	3.34273e-08	17.0809	NDNF
213992_at	-2.2724	10.1459	-7.27301	7.82588e-08	9.40396e-06	9.73236	COL4A6
229770_at	-2.26187	6.11354	-6.26568	1.03584e-06	5.82234e-05	7.29278	GLT1D1
229839_at	-2.25696	6.42978	-4.22533	0.000241679	0.00362315	2.11878	SCARA5
203001_s_at	-2.25285	5.65683	-3.72177	0.000915352	0.0100455	0.865203	STMN2
228269_x_at	-2.25083	6.4684	-5.90625	2.66915e-06	0.000118454	6.39488	KCNIP3
243813_at	-2.23758	5.20983	-4.49644	0.000116909	0.00210609	2.80584	LINC00968
238673_at	-2.22994	8.95898	-7.59197	3.54079e-08	5.50294e-06	10.4771	SAMD12
235666_at	-2.22946	9.45112	-6.71359	3.2396e-07	2.56703e-05	8.39291	ITGA8
207141_s_at	-2.2289	6.63992	-6.77506	2.76655e-07	2.28146e-05	8.54205	KCNJ3
227819_at	-2.22778	7.90803	-9.35936	5.55215e-10	3.16212e-07	14.3311	LGR6
232720_at	-2.2261	6.61431	-8.0211	1.24325e-08	2.57055e-06	11.4559	LINGO2
208062_s_at	-2.22189	5.52867	-3.82831	0.00069236	0.00813207	1.12715	NRG2
211898_s_at	-2.21951	3.95947	-4.38564	0.000157385	0.00263715	2.52435	EPHB1
206518_s_at	-2.2179	6.3875	-6.04809	1.83478e-06	8.84624e-05	6.75062	RGS9
206812_at	-2.2169	4.53335	-5.15154	2.0054e-05	0.000548044	4.47897	ADRB3
205564_at	-2.20934	11.8224	-8.12267	9.73863e-09	2.19234e-06	11.6836	PAGE4
236860_at	-2.2091	6.29667	-3.83367	0.000682671	0.008043	1.14039	NPY6R
227061_at	-2.20254	9.26004	-7.89973	1.66749e-08	3.16562e-06	11.1818	LINC01279
1563018_at	-2.20075	4.79696	-4.90734	3.86954e-05	0.00090131	3.85462	TBX5
217525_at	-2.17827	9.54554	-12.8359	4.93354e-13	2.69741e-09	20.5797	OLFML1
1557176_a_at	-2.17687	6.22262	-5.19762	1.77172e-05	0.000497017	4.59669	ARMH4
205240_at	-2.17113	4.99578	-4.43776	0.000136857	0.00237496	2.65665	GPSM2
239201_at	-2.15335	5.9685	-5.69678	4.65608e-06	0.000181319	5.86649	CDK15
217589_at	-2.15046	7.02174	-6.91121	1.95321e-07	1.77513e-05	8.87071	RAB40A
214228_x_at	-2.14845	6.16891	-5.14766	2.02643e-05	0.000551218	4.46906	TNFRSF4
235420_at	-2.14486	5.76168	-5.22399	1.65052e-05	0.000471978	4.66402	HAPLN4
209871_s_at	-2.14337	7.66171	-6.13509	1.45909e-06	7.42098e-05	6.96796	APBA2
201843_s_at	-2.14029	9.65173	-6.57372	4.64686e-07	3.26145e-05	8.05182	EFEMP1
230595_at	-2.13828	12.1793	-4.49338	0.000117876	0.00212071	2.79804	PGM5-AS1
205620_at	-2.13346	8.1375	-7.27768	7.73482e-08	9.33557e-06	9.74336	F10
219230_at	-2.13133	9.42605	-10.2761	7.55638e-11	7.37759e-08	16.1446	TMEM100
210550_s_at	-2.12482	4.21095	-4.875	4.22164e-05	0.000962945	3.77193	RASGRF1
205934_at	-2.11995	8.21975	-7.83156	1.96811e-08	3.51654e-06	11.0269	PLCL1
243998_at	-2.11776	6.17961	-6.28653	9.80863e-07	5.60969e-05	7.34446	KRT222
205782_at	-2.11696	7.88432	-11.0501	1.52287e-11	2.43748e-08	17.5801	FGF7
203903_s_at	-2.1152	10.2084	-11.5442	5.68801e-12	1.55496e-08	18.4523	HEPH
232478_at	-2.11379	4.81637	-4.10111	0.000336509	0.00468158	1.8063	MIR181A2HG
222936_s_at	-2.11349	4.32689	-4.7135	6.52152e-05	0.00134097	3.3592	DESI2
239136_at	-2.10636	4.88616	-4.28609	0.000205459	0.00322152	2.27223	UNC5B-AS1
213139_at	-2.10453	10.0358	-7.30404	7.24081e-08	8.95682e-06	9.80543	SNAI2
209335_at	-2.10432	11.2648	-11.2378	1.04416e-11	2.11443e-08	17.9153	DCN
235228_at	-2.09535	7.29167	-7.65886	3.00308e-08	4.96053e-06	10.6314	CCDC85A
202920_at	-2.09098	8.98041	-7.37872	6.00856e-08	7.99315e-06	9.98076	ANK2
235243_at	-2.0901	5.94394	-4.42871	0.000140217	0.00242224	2.63368	CLIP3
208017_s_at	-2.08779	5.86029	-5.01475	2.8977e-05	0.000728855	4.12929	MCF2
223749_at	-2.08767	6.90014	-5.01398	2.90371e-05	0.000729261	4.12733	C1QTNF2
204636_at	-2.08761	5.38116	-3.45125	0.00184439	0.0171471	0.210604	COL17A1
214147_at	-2.08691	5.50964	-5.52637	7.33737e-06	0.000255064	5.43439	MROH7
212253_x_at	-2.08602	7.16861	-5.04321	2.684e-05	0.000689605	4.20206	DST
220786_s_at	-2.07357	5.04909	-3.56383	0.00138014	0.0137374	0.481012	SLC38A4
214468_at	-2.07062	5.29002	-3.20452	0.00344989	0.0273485	-0.370392	MYH6
209598_at	-2.06564	6.4755	-5.82884	3.27727e-06	0.00013826	6.2	PNMA2
203296_s_at	-2.06202	11.3385	-6.58119	4.55802e-07	3.21976e-05	8.07009	ATP1A2
207418_s_at	-2.06199	4.76606	-4.82438	4.83822e-05	0.00107036	3.64252	DDO
211343_s_at	-2.05567	10.1201	-9.25233	7.05769e-10	3.71037e-07	14.1111	COL13A1
229151_at	-2.05451	10.0709	-4.4123	0.000146528	0.00250435	2.592	SLC14A1
214044_at	-2.04727	7.38346	-4.66948	7.34176e-05	0.00147199	3.24682	RYR2
242690_at	-2.0457	4.86635	-4.51702	0.000110623	0.00201879	2.8582	ATP11C
222314_x_at	-2.04519	7.31356	-4.20575	0.000254645	0.00376816	2.06941	EGOT
222783_s_at	-2.04169	7.87838	-6.26072	1.04939e-06	5.88465e-05	7.28046	SMOC1
1561087_at	-2.04019	4.14804	-4.93883	3.55493e-05	0.0008495	3.93515	LINC02367
207558_s_at	-2.04013	5.66848	-4.91415	3.79918e-05	0.000891502	3.87205	PITX2
209763_at	-2.03945	11.585	-6.93021	1.8609e-07	1.71576e-05	8.91638	CHRDL1
221583_s_at	-2.02823	8.60124	-6.77036	2.8001e-07	2.30565e-05	8.53066	KCNMA1
229296_at	-2.02703	7.12498	-4.1336	0.000308639	0.00437739	1.88786	LINC01503
222095_s_at	-2.0249	4.974	-3.94195	0.000513165	0.00645144	1.40872	FAM163A
211828_s_at	-2.02486	7.55061	-4.74004	6.0718e-05	0.00127107	3.42699	TNIK
205404_at	-2.01808	8.88177	-7.43166	5.26652e-08	7.23484e-06	10.1046	HSD11B1
203813_s_at	-2.01791	8.19917	-8.00601	1.28933e-08	2.63039e-06	11.422	SLIT3
219643_at	-2.01754	4.86093	-3.53042	0.00150454	0.0147183	0.400452	LRP1B
234103_at	-2.01744	6.71402	-6.02422	1.954e-06	9.22378e-05	6.69089	KCNT2
233403_x_at	-2.01396	5.7313	-5.21762	1.67902e-05	0.000477133	4.64775	TM6SF2
209351_at	-2.01355	11.2908	-4.08976	0.000346821	0.0047885	1.77783	KRT14
223754_at	-2.00773	7.20015	-5.7365	4.1889e-06	0.000167115	5.96692	C2orf88
1570397_x_at	-2.00416	4.66438	-4.34653	0.000174774	0.00284738	2.42519	FAM66C
219578_s_at	-2.00323	7.68541	-5.89435	2.75467e-06	0.000121168	6.36494	CPEB1
228377_at	-1.99556	6.9913	-6.86758	2.1832e-07	1.92217e-05	8.76565	KLHL14
205384_at	-1.99531	11.1317	-7.59469	3.51715e-08	5.50294e-06	10.4834	FXYD1
235852_at	-1.99381	5.20057	-3.87263	0.00061616	0.00743184	1.2367	STON2
234085_at	-1.99343	3.59489	-4.52989	0.000106863	0.00196594	2.89096	CCDC169
209541_at	-1.99154	11.7555	-9.9114	1.64919e-10	1.27728e-07	15.4381	IGF1
206070_s_at	-1.9882	10.9555	-9.9023	1.68201e-10	1.27728e-07	15.4202	EPHA3
216866_s_at	-1.98814	5.89164	-4.34672	0.000174683	0.00284673	2.42569	COL14A1
213071_at	-1.98714	9.46074	-6.45594	6.30647e-07	4.08081e-05	7.76282	DPT
207177_at	-1.98556	6.40628	-3.60349	0.00124542	0.0127301	0.576985	PTGFR
1552509_a_at	-1.98283	6.64245	-5.62526	5.63405e-06	0.000208559	5.68537	CD300LG
216831_s_at	-1.97997	4.52517	-4.13985	0.000303543	0.00431182	1.90357	RUNX1T1
223877_at	-1.97981	6.77838	-4.40784	0.000148291	0.00252037	2.58068	C1QTNF7
1565026_a_at	-1.97916	3.11236	-4.96578	3.30604e-05	0.000805874	4.00408	OFCC1
244435_at	-1.97872	4.42841	-4.49985	0.000115843	0.0020924	2.81452	INSYN2A
221217_s_at	-1.97712	7.37236	-5.91544	2.60502e-06	0.0001163	6.41796	RBFOX1
227297_at	-1.97414	9.50248	-9.21864	7.61384e-10	3.8819e-07	14.0415	ITGA9
218863_s_at	-1.97375	5.08879	-4.39736	0.00015252	0.0025785	2.55407	TNS1
231179_at	-1.97246	7.88613	-3.42197	0.00198806	0.0181071	0.140781	IP6K3
226492_at	-1.97176	8.20646	-8.61105	3.06709e-09	9.72602e-07	12.7569	SEMA6D
227189_at	-1.97036	7.42849	-7.03016	1.44348e-07	1.42716e-05	9.15592	CPNE5
219478_at	-1.97009	12.759	-7.25242	8.24047e-08	9.72164e-06	9.6838	WFDC1
209612_s_at	-1.96905	7.13023	-4.05477	0.0003806	0.00513556	1.6902	ADH1B
1559492_at	-1.96812	2.37508	-3.85554	0.000644504	0.00767886	1.19444	GIHCG
206871_at	-1.96774	5.77229	-4.95917	3.36548e-05	0.000817447	3.98716	ELANE
236548_at	-1.96557	5.53511	-4.61257	8.55632e-05	0.00165423	3.10165	GIPC2
209685_s_at	-1.96485	9.54461	-9.38899	5.19674e-10	3.05586e-07	14.3917	PRKCB
209170_s_at	-1.96289	11.1483	-7.62188	3.28917e-08	5.25835e-06	10.5462	GPM6B
211518_s_at	-1.96248	8.62154	-6.95809	1.7334e-07	1.63686e-05	8.98333	BMP4
242638_at	-1.96117	7.48377	-6.14302	1.42898e-06	7.32417e-05	6.98773	LOC101928731
1557098_s_at	-1.95857	5.52658	-5.24562	1.55731e-05	0.000452903	4.71926	HAR1A
1563658_a_at	-1.95781	4.70238	-3.90985	0.000558558	0.00688972	1.32898	SYT9
211743_s_at	-1.95759	4.65097	-5.25277	1.52769e-05	0.000445474	4.73751	PRG2
218980_at	-1.95676	9.513	-7.59658	3.50076e-08	5.50012e-06	10.4877	FHOD3
236730_at	-1.95281	6.68405	-5.06725	2.51586e-05	0.00065448	4.26352	GIPC3
229749_at	-1.95201	5.59281	-3.5633	0.00138202	0.0137515	0.479747	ANO4
232771_at	-1.94465	4.85191	-4.59652	8.93389e-05	0.00170611	3.06071	NRK
229405_at	-1.93936	6.44522	-4.97353	3.23777e-05	0.000792413	4.02389	KIF7
209687_at	-1.93799	11.12	-9.21549	7.66796e-10	3.8819e-07	14.035	CXCL12
205609_at	-1.92608	9.76145	-8.55219	3.51944e-09	1.06312e-06	12.6294	ANGPT1
206458_s_at	-1.92544	7.46447	-5.26185	1.49088e-05	0.000437597	4.76068	WNT2B
219167_at	-1.92538	10.8102	-7.98591	1.35345e-08	2.73063e-06	11.3767	RASL12
204803_s_at	-1.92506	7.63756	-6.44954	6.4121e-07	4.13421e-05	7.7471	RRAD
1558636_s_at	-1.92489	5.0559	-7.65701	3.01683e-08	4.96822e-06	10.6272	ADAMTS5
230275_at	-1.92359	5.93661	-6.33881	8.55619e-07	5.09597e-05	7.4739	ARSI
222719_s_at	-1.92254	7.69368	-5.27113	1.45421e-05	0.000429081	4.78435	PDGFC
232176_at	-1.92228	7.73603	-7.05068	1.37033e-07	1.37979e-05	9.20493	SLITRK6
1560698_a_at	-1.91865	5.31578	-4.05899	0.000376359	0.0050909	1.70076	TRHDE-AS1
232352_at	-1.91751	6.49409	-3.8057	0.000734732	0.00849291	1.07138	ISL2
226907_at	-1.91335	5.57802	-4.99934	3.02048e-05	0.000752368	4.08988	PPP1R14C
210305_at	-1.91054	4.45857	-3.34738	0.00240471	0.020886	-0.0360652	PDE4DIP
225241_at	-1.89837	9.15405	-8.53588	3.65654e-09	1.09847e-06	12.594	CCDC80
204606_at	-1.8982	8.35438	-3.51707	0.00155725	0.0151043	0.368322	CCL21
239132_at	-1.89776	7.67805	-2.9704	0.00616272	0.0426947	-0.904221	NOS1
227202_at	-1.89553	8.267	-6.5398	5.07331e-07	3.49789e-05	7.96876	CNTN1
218824_at	-1.89302	9.26044	-9.02301	1.1861e-09	4.98848e-07	13.634	PNMA8A
205737_at	-1.8882	4.44468	-4.02808	0.000408541	0.00542555	1.62343	KCNQ2
1553243_at	-1.88666	9.27713	-9.54518	3.67358e-10	2.39111e-07	14.7088	ITIH5
223623_at	-1.88532	11.6638	-4.55063	0.00010107	0.00188023	2.94377	ECRG4
219195_at	-1.88123	7.42806	-5.43039	9.4864e-06	0.000311608	5.1903	PPARGC1A
217279_x_at	-1.88005	6.77965	-4.87475	4.22448e-05	0.000963193	3.77129	MMP14
222722_at	-1.87988	10.9175	-5.7287	4.27669e-06	0.000170008	5.94722	OGN
1568813_at	-1.8784	5.82927	-3.75452	0.000840215	0.00941368	0.945502	SLC16A1-AS1
205524_s_at	-1.87251	4.5535	-4.08271	0.000353382	0.00485526	1.76015	HAPLN1
205496_at	-1.8712	3.95854	-3.69884	0.000971825	0.0105238	0.809108	KIAA0408
210073_at	-1.87091	7.55771	-6.37888	7.70706e-07	4.74531e-05	7.57291	ST8SIA1
209243_s_at	-1.8687	7.20449	-5.81563	3.39425e-06	0.000142098	6.1667	PEG3
229177_at	-1.86605	7.68121	-5.31605	1.28897e-05	0.000394815	4.89897	C16orf89
229497_at	-1.86583	7.98518	-8.09876	1.03136e-08	2.27531e-06	11.6302	ANKDD1A
1569796_s_at	-1.86573	5.9232	-4.39466	0.000153627	0.00259086	2.54722	ATRNL1
206730_at	-1.8651	4.24962	-3.26378	0.00297197	0.024505	-0.232449	GRIA3
235593_at	-1.86194	6.13569	-6.25347	1.06949e-06	5.97285e-05	7.26248	ZEB2
219829_at	-1.86049	8.21824	-4.51611	0.000110892	0.00202169	2.85589	ITGB1BP2
1552511_a_at	-1.86047	6.89668	-3.77792	0.000790268	0.00898293	1.00299	CPA6
222695_s_at	-1.8591	5.03417	-4.92065	3.73329e-05	0.000880196	3.88866	AXIN2
231348_s_at	-1.85845	5.45142	-4.45588	0.000130359	0.00228306	2.7027	LMO3
1555137_a_at	-1.85683	5.11185	-4.46312	0.000127851	0.00225637	2.7211	FGD6
228598_at	-1.85507	3.78903	-3.90843	0.000560664	0.00690723	1.32544	DPP10
209197_at	-1.85445	8.74113	-9.24189	7.22538e-10	3.76236e-07	14.0896	SYT11
237828_at	-1.85364	3.33055	-3.7595	0.000829324	0.00931456	0.957739	SRRM4
223495_at	-1.85196	9.66114	-7.39996	5.69881e-08	7.69339e-06	10.0305	CCDC8
229400_at	-1.85108	9.70376	-5.43345	9.40895e-06	0.000309527	5.19809	HOXD10
224219_s_at	-1.84545	5.94287	-3.39577	0.00212575	0.0190533	0.0784974	TRPC4
1553970_s_at	-1.84524	7.05712	-3.6935	0.000985458	0.0106469	0.796059	CEL
237329_at	-1.84488	5.75094	-4.85978	4.39826e-05	0.000995342	3.73302	RBMS3-AS3
226303_at	-1.84465	12.8709	-6.53601	5.12339e-07	3.52354e-05	7.95946	PGM5
231358_at	-1.84144	5.26059	-4.38887	0.000156028	0.00262118	2.53254	MRO
213906_at	-1.8414	6.98663	-6.80781	2.54382e-07	2.153e-05	8.62132	MYBL1
227647_at	-1.83999	9.73332	-8.60722	3.09463e-09	9.72602e-07	12.7486	KCNE3
204260_at	-1.83454	7.48722	-4.4105	0.000147238	0.0025136	2.58743	CHGB
205381_at	-1.83333	7.84314	-11.2505	1.01782e-11	2.11443e-08	17.9379	LRRC17
219319_at	-1.82887	6.07441	-4.66468	7.43717e-05	0.00148784	3.23458	HIF3A
220403_s_at	-1.82443	4.94038	-3.79552	0.000754625	0.00867517	1.0463	TP53AIP1
234310_s_at	-1.8237	5.19975	-4.14209	0.000301743	0.00429629	1.90919	SUSD2
204749_at	-1.81933	8.62858	-7.4422	5.13034e-08	7.11074e-06	10.1292	NAP1L3
204041_at	-1.81895	11.9866	-6.86509	2.19714e-07	1.92823e-05	8.75965	MAOB
205132_at	-1.81556	11.4988	-3.85679	0.000642402	0.00767008	1.19751	ACTC1
231951_at	-1.81472	9.45278	-6.19848	1.23531e-06	6.63463e-05	7.12583	GNAO1
211663_x_at	-1.81354	13.0821	-5.02172	2.84385e-05	0.000716863	4.14711	PTGDS
211657_at	-1.81169	7.9301	-3.98709	0.000455407	0.00587493	1.52113	CEACAM6
204938_s_at	-1.81157	8.93435	-4.91067	3.83497e-05	0.000896823	3.86314	PLN
228396_at	-1.81025	9.56657	-8.51617	3.82951e-09	1.14414e-06	12.5512	PRKG1
223799_at	-1.80598	5.42146	-3.68841	0.000998624	0.0107543	0.783628	MSANTD4
205898_at	-1.80583	9.56515	-5.67443	4.94178e-06	0.000189096	5.80992	CX3CR1
218975_at	-1.80488	5.39412	-4.51624	0.000110855	0.00202167	2.85622	COL5A3
203498_at	-1.80386	9.93605	-6.76404	2.84584e-07	2.33278e-05	8.51535	RCAN2
204931_at	-1.80076	10.5631	-8.4251	4.74417e-09	1.31669e-06	12.3525	TCF21
208510_s_at	-1.79449	6.37592	-3.79078	0.000764068	0.00876553	1.03463	PPARG
1554206_at	-1.79438	4.55854	-3.81054	0.000725454	0.00841234	1.08331	TMLHE
213904_at	-1.79437	7.96794	-8.02022	1.2459e-08	2.57055e-06	11.454	FRRS1L
206757_at	-1.79202	7.57522	-4.87919	4.17424e-05	0.000955323	3.78265	PDE5A
206498_at	-1.78727	6.01359	-4.53724	0.000104774	0.00193335	2.90967	OCA2
206343_s_at	-1.7845	4.8544	-3.31898	0.00258457	0.0220283	-0.103003	NRG1
210770_s_at	-1.7841	5.16812	-4.60311	8.77702e-05	0.00168439	3.07751	CACNA1A
229218_at	-1.78062	10.6797	-6.80193	2.5824e-07	2.16886e-05	8.6071	COL1A2
211822_s_at	-1.78002	6.51526	-4.62972	8.17077e-05	0.00159965	3.14537	NLRP1
239128_at	-1.77515	5.87465	-4.91843	3.7557e-05	0.000883956	3.88297	TMEM221
227838_at	-1.77445	8.39087	-11.6018	5.07974e-12	1.46176e-08	18.5519	UNC5C
208461_at	-1.77381	4.97723	-3.25488	0.00303945	0.0248999	-0.253235	HIC1
210632_s_at	-1.7733	7.96584	-4.63273	8.10488e-05	0.00158943	3.15305	SGCA
203886_s_at	-1.77207	8.30893	-5.14933	2.01737e-05	0.000549576	4.47331	FBLN2
223122_s_at	-1.76997	11.0652	-6.08994	1.64318e-06	8.10105e-05	6.85525	SFRP2
203440_at	-1.76633	7.46129	-3.64561	0.00111636	0.0116891	0.679301	CDH2
209582_s_at	-1.76607	7.87357	-8.1018	1.02386e-08	2.27531e-06	11.637	CD200
235281_x_at	-1.76466	5.46231	-3.37712	0.00222937	0.0196948	0.0342564	AHNAK
212667_at	-1.76444	11.9213	-9.38596	5.23193e-10	3.05586e-07	14.3855	SPARC
218380_at	-1.76376	10.0857	-8.75494	2.19537e-09	7.91967e-07	13.0662	LOC728392
204422_s_at	-1.76361	8.27205	-7.26261	8.03259e-08	9.61011e-06	9.70783	FGF2
218839_at	-1.7636	8.91886	-7.6301	3.22326e-08	5.19846e-06	10.5651	HEY1
1559266_s_at	-1.76346	5.69311	-5.23215	1.61473e-05	0.000466013	4.68485	SKIDA1
201744_s_at	-1.76251	12.9552	-7.35152	6.43049e-08	8.33145e-06	9.91699	LUM
213093_at	-1.76144	11.2956	-9.99718	1.37052e-10	1.10196e-07	15.6061	PRKCA
234023_s_at	-1.76072	4.18933	-3.65707	0.00108359	0.0114351	0.707182	CENPJ
212724_at	-1.7572	11.1764	-9.22211	7.55449e-10	3.8819e-07	14.0487	RND3
209496_at	-1.75684	11.5233	-7.24611	8.37192e-08	9.75981e-06	9.66891	RARRES2
205752_s_at	-1.75531	10.2535	-8.30537	6.29771e-09	1.59411e-06	12.0894	GSTM5
224018_s_at	-1.75192	5.88041	-4.52006	0.000109722	0.0020057	2.86595	SCD5
213338_at	-1.75159	11.6228	-6.60254	4.31323e-07	3.10224e-05	8.1223	TMEM158
1558602_a_at	-1.74961	4.52993	-3.77289	0.000800755	0.00906471	0.990623	TUSC7
206164_at	-1.74946	5.48913	-3.25944	0.00300465	0.0246826	-0.242574	CLCA2
223807_at	-1.74938	7.18306	-4.88479	4.11178e-05	0.000943983	3.79697	IGSF1
225800_at	-1.74794	8.86036	-7.48601	4.60161e-08	6.60348e-06	10.2313	JAZF1
211167_s_at	-1.74787	5.75694	-4.5904	9.08221e-05	0.001726	3.04511	GCK
1554633_a_at	-1.74752	3.67727	-3.25289	0.0030547	0.0249949	-0.257869	MYT1L
214505_s_at	-1.74557	11.6796	-4.05034	0.000385104	0.0051861	1.67911	FHL1
244623_at	-1.74557	5.92912	-3.85988	0.000637185	0.00762154	1.20517	KCNQ5
239884_at	-1.74479	6.92616	-3.06612	0.00487016	0.035737	-0.688226	CADPS
219685_at	-1.74443	10.7383	-5.67565	4.92569e-06	0.000188726	5.81302	TMEM35A
203562_at	-1.74386	10.0863	-8.39852	5.05125e-09	1.36957e-06	12.2943	FEZ1
205304_s_at	-1.74161	9.13562	-7.07861	1.27679e-07	1.30973e-05	9.27156	KCNJ8
219454_at	-1.73628	6.50833	-7.03301	1.43308e-07	1.41945e-05	9.16273	EGFL6
228376_at	-1.73556	8.68379	-8.12079	9.78245e-09	2.19234e-06	11.6795	GGTA1P
220658_s_at	-1.73461	4.51835	-3.49866	0.00163286	0.0156653	0.324109	ARNTL2
206805_at	-1.73238	6.66387	-5.30736	1.31942e-05	0.000402113	4.87678	SEMA3A
214611_at	-1.73182	5.85384	-3.23501	0.0031954	0.0258838	-0.299538	GRIK1
211651_s_at	-1.72997	8.2092	-5.41781	9.81139e-06	0.000320202	5.15829	LAMB1
210258_at	-1.7256	6.67175	-6.42241	6.88089e-07	4.35431e-05	7.68029	RGS13
239468_at	-1.72429	9.93422	-7.31514	7.04238e-08	8.7709e-06	9.83155	MKX
215666_at	-1.72422	3.15768	-2.95406	0.00641364	0.0439872	-0.940754	HLA-DRB4
225481_at	-1.72221	11.3126	-9.16821	8.53149e-10	4.20233e-07	13.937	FRMD6
1555282_a_at	-1.71961	6.53169	-3.97465	0.000470663	0.00603506	1.4901	PPARGC1B
201641_at	-1.71766	10.5854	-6.55102	4.92797e-07	3.42795e-05	7.99626	BST2
203088_at	-1.71645	10.4583	-7.18632	9.72941e-08	1.09456e-05	9.5275	FBLN5
241114_s_at	-1.71629	6.99959	-4.52885	0.000107161	0.00197017	2.88833	ACAA2
200907_s_at	-1.71617	12.7242	-6.48059	5.91532e-07	3.90133e-05	7.82344	PALLD
243237_at	-1.71576	6.16313	-4.81053	5.02209e-05	0.00109877	3.60712	CFAP221
226751_at	-1.71327	10.11	-9.35017	5.66737e-10	3.19447e-07	14.3123	CNRIP1
1560538_at	-1.71125	3.50192	-4.05647	0.000378895	0.0051176	1.69443	LOC101928386
1568821_at	-1.71091	5.1374	-3.18357	0.00363586	0.0284678	-0.418896	TTC23
222940_at	-1.71002	4.59714	-3.29947	0.00271556	0.0229125	-0.14885	SULT1E1
213880_at	-1.70981	5.35064	-4.18992	0.000265631	0.00387828	2.02952	LGR5
230876_at	-1.70937	5.58197	-3.73784	0.000877692	0.00973779	0.904583	ZNF883
235979_at	-1.70925	7.25522	-4.01972	0.000417695	0.00550699	1.60255	C7
220260_at	-1.70798	6.52138	-3.57667	0.00133504	0.0134131	0.512044	TBC1D19
219427_at	-1.70685	8.76604	-9.63678	3.00188e-10	2.10421e-07	14.8931	FAT4
202746_at	-1.70484	10.1812	-6.72174	3.17246e-07	2.52849e-05	8.4127	ITM2A
230135_at	-1.70219	9.16939	-5.97055	2.25159e-06	0.000103104	6.55636	HHIP
202350_s_at	-1.70165	11.3565	-6.9555	1.74485e-07	1.64199e-05	8.97713	MATN2
227742_at	-1.70046	9.35591	-7.52563	4.17143e-08	6.09821e-06	10.3234	CLIC6
228885_at	-1.69842	8.07234	-8.14011	9.33992e-09	2.13665e-06	11.7226	MAMDC2
208792_s_at	-1.69829	13.4255	-6.31697	9.05825e-07	5.30257e-05	7.41987	CLU
231202_at	-1.69672	6.19052	-5.318	1.28224e-05	0.000393195	4.90394	ALDH1L2
236387_at	-1.69634	4.7164	-3.84285	0.000666389	0.00788803	1.16306	CCNT2-AS1
203851_at	-1.69626	11.3536	-6.03602	1.8941e-06	9.01146e-05	6.72043	IGFBP6
206932_at	-1.69565	8.66127	-5.66413	5.07927e-06	0.000193122	5.78385	CH25H
200952_s_at	-1.69524	7.70156	-7.23855	8.53237e-08	9.92569e-06	9.65105	CCND2
216388_s_at	-1.69497	5.85694	-3.74302	0.000865876	0.00964583	0.917292	LTB4R
1555880_at	-1.6947	4.07163	-3.63225	0.00115583	0.0120028	0.646794	ERVFRD-1
209883_at	-1.69368	8.64392	-9.11476	9.62853e-10	4.46135e-07	13.8259	COLGALT2
224488_s_at	-1.69276	5.55728	-4.73421	6.16782e-05	0.00128565	3.4121	SPON1
209074_s_at	-1.69068	11.1603	-5.74512	4.0939e-06	0.000164626	5.98871	FAM107A
204955_at	-1.68919	10.3885	-5.98388	2.17362e-06	0.000100036	6.58981	SRPX
210721_s_at	-1.68853	5.29017	-4.45446	0.000130858	0.00228875	2.69909	PAK5
234130_at	-1.68823	6.8471	-3.44886	0.00185575	0.0172234	0.204884	LDB3
221755_at	-1.68816	8.42316	-5.45541	8.87157e-06	0.000296306	5.25397	EHBP1L1
204414_at	-1.68808	5.65554	-5.98898	2.14455e-06	9.90314e-05	6.60258	LARGE1
210079_x_at	-1.68729	6.06976	-3.47985	0.0017138	0.016217	0.279011	KCNAB1
205447_s_at	-1.68602	7.16391	-4.58339	9.25488e-05	0.00174848	3.02725	MAP3K12
216869_at	-1.68531	5.70211	-4.05561	0.000379757	0.00512671	1.69229	PDE1C
227115_at	-1.68511	8.06224	-6.66307	3.6896e-07	2.80569e-05	8.26997	LINC02762
220105_at	-1.68501	4.79435	-3.43876	0.00190439	0.0175615	0.180799	RSPH14
223767_at	-1.68494	5.08571	-3.30519	0.00267649	0.0226563	-0.135416	GPR84
1555935_s_at	-1.68472	6.76921	-4.59198	9.04365e-05	0.00172106	3.04914	HUNK
228113_at	-1.68402	7.45215	-8.0272	1.22509e-08	2.55656e-06	11.4697	RAB37
220010_at	-1.68358	5.0062	-4.16557	0.000283444	0.00407671	1.96824	KCNE5
228826_at	-1.68288	7.7432	-6.93899	1.81975e-07	1.68636e-05	8.93748	TSPOAP1-AS1
228082_at	-1.68216	6.63234	-7.06727	1.31396e-07	1.33533e-05	9.24451	CLMP
219985_at	-1.68207	9.11107	-7.04253	1.39893e-07	1.39574e-05	9.18546	HS3ST3A1
226425_at	-1.68199	10.3063	-7.37191	6.1115e-08	8.0785e-06	9.9648	CLIP4
243059_at	-1.68136	6.63428	-7.23003	8.71683e-08	1.00335e-05	9.63093	FENDRR
1553194_at	-1.68112	5.39499	-3.36934	0.00227398	0.0199823	0.0158493	NEGR1
213800_at	-1.68057	8.68722	-6.63062	4.01161e-07	2.95201e-05	8.19086	CFH
1564746_at	-1.68042	6.33796	-3.89723	0.000577467	0.00706174	1.29767	SLC9B2
228592_at	-1.67684	7.05327	-2.96376	0.00626366	0.043246	-0.919096	MS4A1
214660_at	-1.67671	7.96189	-5.51258	7.61289e-06	0.000262774	5.39937	ITGA1
222918_at	-1.6766	9.01098	-6.62857	4.0329e-07	2.95971e-05	8.18585	RAB9B
219671_at	-1.6757	5.55339	-3.56694	0.00136907	0.013672	0.488534	HPCAL4
243409_at	-1.67465	5.00949	-4.13456	0.000307853	0.00436737	1.89027	FOXL1
1556328_at	-1.67462	6.6369	-5.96961	2.25717e-06	0.000103273	6.55401	PCDH10
207012_at	-1.6746	6.1598	-5.29179	1.37571e-05	0.000413053	4.83708	MMP16
206298_at	-1.67409	5.40863	-3.26315	0.00297669	0.0245365	-0.233918	ARHGAP22
243871_at	-1.66937	3.44866	-3.44918	0.00185423	0.0172152	0.205646	WAKMAR2
221730_at	-1.66889	8.52285	-6.62942	4.02401e-07	2.95716e-05	8.18794	COL5A2
205935_at	-1.66857	11.6412	-5.7405	4.14447e-06	0.000165782	5.97705	FOXF1
1557545_s_at	-1.66786	6.83488	-3.79739	0.000750915	0.00864525	1.05093	RNF165
217119_s_at	-1.66501	5.44896	-4.20309	0.000256454	0.00378656	2.06273	CXCR3
203729_at	-1.66421	10.6204	-6.73806	3.04213e-07	2.45322e-05	8.45234	EMP3
208502_s_at	-1.6628	7.33163	-3.8326	0.000684603	0.00805653	1.13773	PITX1
229716_at	-1.66248	9.16595	-6.16139	1.36166e-06	7.10388e-05	7.03349	UBXN10-AS1
201939_at	-1.66246	8.43202	-7.3193	6.96961e-08	8.72843e-06	9.84132	PLK2
209828_s_at	-1.66089	5.81324	-3.5591	0.00139713	0.013861	0.46959	IL16
232109_at	-1.66079	6.53364	-4.41969	0.000143652	0.00246444	2.61077	UBXN10
204442_x_at	-1.6607	10.8748	-8.71897	2.38613e-09	8.22485e-07	12.9892	LTBP4
227660_at	-1.66026	8.35926	-8.17853	8.51945e-09	1.98213e-06	11.8082	ANTXR1
204602_at	-1.66007	7.76807	-5.11016	2.24149e-05	0.000598112	4.37323	DKK1
230040_at	-1.65943	6.29953	-4.87894	4.17703e-05	0.000955562	3.78202	ADAMTS18
1552766_at	-1.65879	4.76026	-3.0784	0.00472439	0.0349204	-0.66028	HS6ST2
1556034_s_at	-1.65819	7.37063	-5.44141	9.21029e-06	0.000304457	5.21837	MTMR11
1554127_s_at	-1.65735	9.53145	-5.67343	4.95492e-06	0.00018942	5.80739	MSRB3
207336_at	-1.65697	5.6049	-3.88528	0.000595953	0.00724727	1.26805	SOX5
214247_s_at	-1.65692	12.3681	-7.73689	2.47999e-08	4.27739e-06	10.8107	DKK3
216705_s_at	-1.65604	6.48044	-4.18792	0.000267047	0.00389458	2.0245	ADA
220751_s_at	-1.65566	10.0895	-6.47782	5.95795e-07	3.92471e-05	7.81664	FAXDC2
229435_at	-1.65411	7.52332	-6.70714	3.29379e-07	2.59867e-05	8.37723	GLIS3
212942_s_at	-1.65398	7.37711	-5.50482	7.77254e-06	0.000266366	5.37965	CEMIP
229886_at	-1.65227	7.67786	-6.97835	1.64638e-07	1.58301e-05	9.03191	C5orf34
228504_at	-1.65098	10.0163	-8.43178	4.67011e-09	1.30275e-06	12.3671	SCN7A
242871_at	-1.65043	5.84429	-4.19673	0.000260849	0.00382753	2.04668	PAQR5
208131_s_at	-1.65001	11.8678	-6.32344	8.90643e-07	5.23049e-05	7.43589	PTGIS
235944_at	-1.64965	8.27724	-4.9784	3.19563e-05	0.00078491	4.03634	HMCN1
235391_at	-1.64829	8.44736	-6.77752	2.74915e-07	2.27054e-05	8.54801	FAM92A
215020_at	-1.64742	5.96064	-3.32901	0.00251963	0.0216265	-0.0793956	NRXN3
205802_at	-1.64721	9.34863	-9.48851	4.16478e-10	2.5876e-07	14.5942	TRPC1
232989_s_at	-1.64719	6.25425	-4.93167	3.62415e-05	0.000861523	3.91683	CCDC136
229125_at	-1.647	8.37018	-3.22138	0.00330685	0.0265138	-0.331249	KANK4
228802_at	-1.64698	10.2315	-5.10374	2.28055e-05	0.000605876	4.35681	RBPMS2
203810_at	-1.64675	9.74431	-8.34614	5.71742e-09	1.49569e-06	12.1792	DNAJB4
204309_at	-1.64466	6.3758	-5.51442	7.57549e-06	0.000261649	5.40405	CYP11A1
238062_at	-1.64448	5.75274	-3.43085	0.0019434	0.0178161	0.161923	GPIHBP1
215229_at	-1.64422	4.89874	-3.91149	0.000556159	0.00687497	1.33303	CERNA1
231823_s_at	-1.64405	9.65517	-9.63783	2.99492e-10	2.10421e-07	14.8952	SH3PXD2B
212097_at	-1.64288	12.487	-6.43067	6.73462e-07	4.28656e-05	7.70063	CAV1
236918_s_at	-1.64236	6.19265	-5.1964	1.77754e-05	0.000498067	4.59357	LRRC34
1552708_a_at	-1.64022	4.30132	-4.23673	0.000234429	0.00354758	2.14756	DUSP19
227084_at	-1.63994	10.3393	-6.81927	2.47029e-07	2.10868e-05	8.64902	DTNA
202007_at	-1.639	11.0776	-7.48254	4.64135e-08	6.62574e-06	10.2232	NID1
213630_at	-1.63851	7.51815	-4.44228	0.000135207	0.00235353	2.66813	NACAD
230015_at	-1.63784	5.43153	-4.53738	0.000104734	0.00193335	2.91003	PRCD
230102_at	-1.63679	7.90329	-6.68164	3.51726e-07	2.70472e-05	8.31519	ETV5
1559352_a_at	-1.63611	6.02492	-4.27322	0.000212649	0.00330249	2.23971	MAFG-DT
1569956_at	-1.63595	8.18132	-6.10811	1.56642e-06	7.82138e-05	6.90063	MYLK
204557_s_at	-1.63537	7.76151	-7.52025	4.22735e-08	6.14709e-06	10.3109	DZIP1
204114_at	-1.6349	9.13663	-8.58417	3.26581e-09	1.0088e-06	12.6987	NID2
230290_at	-1.63381	7.38286	-3.6795	0.0010221	0.0109425	0.761865	SCUBE3
213417_at	-1.63307	8.22415	-5.12608	2.14751e-05	0.000578685	4.41392	TBX2
205624_at	-1.63207	9.50089	-5.1481	2.02404e-05	0.000551117	4.47018	CPA3
211124_s_at	-1.63184	4.56478	-3.16075	0.00384946	0.0297946	-0.471592	KITLG
244070_at	-1.6316	4.89938	-3.2507	0.00307165	0.025096	-0.262991	SYNE1
213479_at	-1.63022	7.61603	-5.44411	9.14395e-06	0.000302814	5.22524	NPTX2
232878_at	-1.63014	7.31966	-4.34595	0.000175045	0.00285041	2.42373	NR2F2-AS1
212233_at	-1.62804	11.888	-9.6073	3.20306e-10	2.1357e-07	14.8339	MAP1B
211756_at	-1.62791	6.20808	-4.06178	0.00037359	0.00506472	1.70772	PTHLH
221914_at	-1.62777	6.37742	-3.6813	0.0010173	0.010906	0.766279	SYN1
203766_s_at	-1.62755	12.838	-6.43145	6.72095e-07	4.28536e-05	7.70256	LMOD1
227307_at	-1.62689	9.41745	-6.82442	2.43789e-07	2.09249e-05	8.66149	TSPAN18
220301_at	-1.62558	5.61565	-3.06687	0.00486121	0.0357	-0.686534	CCDC102B
204271_s_at	-1.62532	9.57237	-6.29064	9.70367e-07	5.55548e-05	7.35465	EDNRB
209291_at	-1.62522	11.9622	-4.31191	0.000191746	0.00305737	2.33754	ID4
203798_s_at	-1.62421	5.36421	-3.12297	0.00422966	0.0321012	-0.558442	VSNL1
209877_at	-1.62379	7.82823	-4.28683	0.000205053	0.00321793	2.2741	SNCG
215565_at	-1.62362	4.21164	-2.95216	0.00644346	0.0441529	-0.944998	DTNB-AS1
1558378_a_at	-1.62313	7.11914	-3.57785	0.00133095	0.0133862	0.51491	AHNAK2
232298_at	-1.62266	7.71201	-5.42674	9.57949e-06	0.000313628	5.18102	MBNL1-AS1
208747_s_at	-1.62097	12.603	-8.33683	5.84493e-09	1.52127e-06	12.1587	C1S
236264_at	-1.62062	5.33873	-3.09232	0.0045643	0.0339991	-0.628561	ADGRL3
239568_at	-1.62051	5.84893	-3.93579	0.000521596	0.00652741	1.39339	PLEKHH2
238263_at	-1.61825	4.27895	-3.59695	0.00126671	0.0128851	0.56114	EPHA1-AS1
209286_at	-1.61787	11.6148	-7.94643	1.48906e-08	2.8973e-06	11.2876	CDC42EP3
237206_at	-1.61684	10.9916	-5.76946	3.83727e-06	0.000156336	6.05019	MYOCD
210119_at	-1.61651	6.02574	-3.21081	0.00339585	0.0270295	-0.355802	KCNJ15
228329_at	-1.61602	7.89767	-6.22082	1.165e-06	6.3659e-05	7.18139	DAB1
219456_s_at	-1.61598	6.23514	-3.24324	0.00312991	0.0254654	-0.280379	RIN3
206666_at	-1.61418	7.7624	-4.53867	0.000104372	0.00192918	2.91331	GZMK
1557169_x_at	-1.61376	7.28197	-8.0285	1.22126e-08	2.55656e-06	11.4726	HCG11
209859_at	-1.61317	4.96184	-3.73895	0.000875153	0.00971554	0.9073	TRIM9
232570_s_at	-1.61297	7.04869	-5.14953	2.01629e-05	0.000549554	4.47382	ADAM33
235468_at	-1.61217	10.5578	-4.4192	0.000143842	0.00246693	2.60951	RBFOX3
217757_at	-1.61085	13.0622	-7.5216	4.21321e-08	6.14286e-06	10.314	A2M
1559970_at	-1.61069	4.2835	-3.50186	0.00161947	0.0155687	0.331787	LOC100506731
223734_at	-1.60923	7.52616	-7.74478	2.43257e-08	4.20888e-06	10.8287	MGARP
213790_at	-1.6089	5.50943	-3.85378	0.000647498	0.00770949	1.19008	ADAM12
1553423_a_at	-1.60885	4.56524	-3.03513	0.00525737	0.037786	-0.75852	SLFN13
201496_x_at	-1.60869	13.3962	-5.67439	4.94226e-06	0.000189096	5.80983	MYH11
202765_s_at	-1.60852	8.52988	-8.88422	1.62947e-09	6.50303e-07	13.3414	FBN1
231720_s_at	-1.60797	6.86675	-4.65091	7.71796e-05	0.00153002	3.19943	JAM3
203323_at	-1.60755	10.1636	-6.76892	2.81044e-07	2.31069e-05	8.52718	CAV2
227628_at	-1.60745	8.38293	-6.92132	1.90352e-07	1.7433e-05	8.89502	GPX8
205121_at	-1.60701	6.64236	-4.51461	0.00011134	0.00202849	2.85208	SGCB
211923_s_at	-1.60385	4.83565	-3.3635	0.00230806	0.0202071	0.00202835	ZNF471
1553317_s_at	-1.60375	4.21944	-4.11359	0.000325524	0.00456476	1.8376	GPR82
226280_at	-1.60341	9.41557	-8.30063	6.36905e-09	1.5998e-06	12.0789	BNIP2
210973_s_at	-1.60203	9.25298	-5.94462	2.41137e-06	0.00010887	6.49129	FGFR1
1552760_at	-1.59995	6.46439	-3.39271	0.00214244	0.0191529	0.0712263	HDAC9
1562295_at	-1.59795	6.79295	-3.60115	0.00125297	0.0127836	0.571331	ADAMTS9-AS2
207978_s_at	-1.59654	6.35408	-3.00393	0.00567674	0.0400899	-0.828947	NR4A3
222803_at	-1.59574	8.77876	-10.5484	4.26491e-11	4.90809e-08	16.6594	PRTFDC1
212713_at	-1.595	10.5341	-5.60126	6.00671e-06	0.000220119	5.62452	MFAP4
241369_at	-1.5946	6.43363	-4.02811	0.000408509	0.00542555	1.6235	ADAMTS9-AS1
220115_s_at	-1.59392	8.76697	-5.25524	1.5176e-05	0.000443479	4.7438	CDH10
228394_at	-1.59359	6.00151	-4.26622	0.000216669	0.00335022	2.22201	STK10
211492_s_at	-1.59298	6.14342	-3.40991	0.00205032	0.0185567	0.112094	ADRA1A
206914_at	-1.59254	4.97905	-3.19839	0.00350335	0.0276361	-0.384604	CRTAM
1557795_s_at	-1.59244	6.03738	-3.73003	0.000895807	0.00988961	0.885433	NTRK3
226103_at	-1.59199	10.9472	-7.09238	1.23309e-07	1.27687e-05	9.30437	NEXN
201148_s_at	-1.59169	10.403	-6.93653	1.83117e-07	1.69406e-05	8.93158	TIMP3
223730_at	-1.59129	8.65517	-5.14697	2.03019e-05	0.000551967	4.4673	GPC6
234994_at	-1.59124	7.99309	-3.6352	0.001147	0.0119291	0.653965	TMEM200A
203698_s_at	-1.58883	8.84547	-6.30914	9.24552e-07	5.36712e-05	7.40048	FRZB
219737_s_at	-1.58881	9.37123	-6.67993	3.53279e-07	2.70706e-05	8.31102	PCDH9
209156_s_at	-1.58872	13.2742	-7.17256	1.00723e-07	1.12842e-05	9.4949	COL6A2
232462_s_at	-1.58803	5.3568	-4.37597	0.000161517	0.00268561	2.49983	A1BG-AS1
223843_at	-1.58705	9.15255	-6.63147	4.0028e-07	2.95201e-05	8.19294	SCARA3
212190_at	-1.58691	9.96844	-9.25778	6.97176e-10	3.70078e-07	14.1224	SERPINE2
226047_at	-1.5862	11.9418	-7.12763	1.12805e-07	1.21088e-05	9.38823	MRVI1
240869_at	-1.58505	8.77959	-5.73635	4.19049e-06	0.000167115	5.96656	KCNB1
204162_at	-1.58483	8.57644	-5.54763	6.93197e-06	0.000244627	5.4884	NDC80
229404_at	-1.58469	10.3449	-5.95754	2.33038e-06	0.000106089	6.52372	TWIST2
220821_at	-1.58404	4.50566	-3.30715	0.00266324	0.0225651	-0.130812	GALR1
226997_at	-1.58389	6.60441	-4.19721	0.000260509	0.00382679	2.04791	ADAMTS12
227486_at	-1.58344	7.77447	-6.68738	3.46564e-07	2.67632e-05	8.32916	NT5E
224506_s_at	-1.58239	7.62302	-5.22545	1.64403e-05	0.000471353	4.66777	PLPP7
223987_at	-1.58152	7.9472	-3.51223	0.00157678	0.0152612	0.356699	CHRDL2
203680_at	-1.58143	10.4913	-7.57307	3.70981e-08	5.64544e-06	10.4334	PRKAR2B
240947_at	-1.58133	4.84684	-3.25039	0.00307399	0.0251114	-0.263695	ANO6
205884_at	-1.58113	4.56687	-3.0952	0.00453174	0.0338349	-0.621972	ITGA4
1556325_at	-1.58108	5.98194	-2.93564	0.00670817	0.0454823	-0.981823	FILIP1
231969_at	-1.57982	9.19159	-5.78338	3.69785e-06	0.000151787	6.08534	STOX2
244108_at	-1.57971	8.50269	-3.90313	0.000568554	0.00698549	1.3123	SYNPO2
222920_s_at	-1.57909	5.29559	-4.35525	0.00017074	0.00280336	2.44729	TESPA1
204058_at	-1.57867	8.85767	-5.39398	1.04586e-05	0.000336284	5.09758	ME1
231220_at	-1.57819	4.48461	-3.53291	0.0014949	0.0146577	0.406446	CELF4
225566_at	-1.57818	7.85994	-5.74502	4.09496e-06	0.000164626	5.98847	NRP2
209829_at	-1.57645	7.58886	-4.74648	5.96733e-05	0.00125583	3.44346	RIPOR2
204428_s_at	-1.57579	7.71229	-4.7684	5.62546e-05	0.00120051	3.49944	LCAT
1553911_at	-1.57504	5.52578	-3.93544	0.000522074	0.0065319	1.39253	ZNF663P
217452_s_at	-1.57493	7.46995	-4.63321	8.09437e-05	0.00158851	3.15428	B3GALT2
227976_at	-1.57351	7.26964	-4.73681	6.12484e-05	0.00127913	3.41874	SMIM10
239367_at	-1.57347	6.47566	-4.62947	8.17612e-05	0.00159996	3.14475	BDNF
206589_at	-1.57289	4.74828	-3.84477	0.000663045	0.00785696	1.16779	GFI1
200931_s_at	-1.57081	13.3464	-8.39779	5.05997e-09	1.36957e-06	12.2927	VCL
207763_at	-1.56984	4.65022	-3.09845	0.00449539	0.0336094	-0.614559	S100A5
1562389_at	-1.56901	5.28421	-4.53333	0.00010588	0.00194915	2.89972	LOC101927359
238584_at	-1.56881	6.16258	-5.11732	2.19873e-05	0.000589871	4.39152	IQCA1
239093_at	-1.56848	7.23683	-6.73613	3.05731e-07	2.45575e-05	8.44764	HOGA1
208399_s_at	-1.56825	7.44321	-4.54384	0.000102932	0.00190886	2.92648	EDN3
231118_at	-1.56808	8.92387	-7.63182	3.20966e-08	5.19846e-06	10.5691	ANKRD35
232434_at	-1.56711	3.51055	-4.05799	0.000377367	0.00510202	1.69824	DIRC3
32094_at	-1.5671	9.05903	-6.34138	8.49889e-07	5.06736e-05	7.48026	CHST3
220002_at	-1.56699	5.56587	-4.00246	0.000437251	0.00569749	1.55945	KIF26B
233496_s_at	-1.56682	9.59669	-4.92231	3.71666e-05	0.00087817	3.8929	CFL2
216733_s_at	-1.56353	8.97597	-5.59294	6.14159e-06	0.000223861	5.60342	GATM
226911_at	-1.56333	8.68718	-7.98774	1.34748e-08	2.72865e-06	11.3808	EGFLAM
206737_at	-1.56293	5.00531	-4.01702	0.000420695	0.00553187	1.59581	WNT11
225687_at	-1.56287	8.58485	-3.97698	0.000467765	0.00600776	1.49592	FAM83D
213381_at	-1.56285	8.28806	-7.8027	2.11156e-08	3.72418e-06	10.9611	VSTM4
228554_at	-1.56178	9.16962	-7.09663	1.21992e-07	1.27045e-05	9.31449	PGR
217220_at	-1.5608	7.84557	-6.31047	9.21355e-07	5.35905e-05	7.40377	LOC100287387
204345_at	-1.56032	10.4615	-9.41588	4.89441e-10	2.94068e-07	14.4465	COL16A1
226625_at	-1.56015	10.8958	-9.16957	8.5052e-10	4.20233e-07	13.9399	TGFBR3
230673_at	-1.55959	3.23829	-3.59673	0.00126743	0.01289	0.560608	PKHD1L1
202995_s_at	-1.55916	12.2007	-8.69577	2.51817e-09	8.49882e-07	12.9394	FBLN1
203998_s_at	-1.55853	6.51784	-4.35674	0.00017006	0.00279304	2.45106	SYT1
205438_at	-1.55825	5.63076	-3.77332	0.000799848	0.00905793	0.991687	PTPN21
231166_at	-1.55802	8.55793	-6.4926	5.73371e-07	3.81376e-05	7.85295	GPR155
209948_at	-1.55783	12.2684	-5.85673	3.04349e-06	0.00013041	6.27027	KCNMB1
212732_at	-1.55755	7.03843	-4.86354	4.35399e-05	0.000986141	3.74263	MEG3
231741_at	-1.55722	6.62259	-5.18134	1.85099e-05	0.000515027	4.5551	S1PR3
205364_at	-1.55714	9.32228	-6.72884	3.11511e-07	2.49004e-05	8.42994	ACOX2
215847_at	-1.55711	3.77226	-3.49603	0.00164397	0.015747	0.31779	HERC2P3
1554418_s_at	-1.55643	7.36661	-5.73398	4.21702e-06	0.000168051	5.96057	SPOCK3
201896_s_at	-1.55522	8.41005	-7.54282	3.99775e-08	5.90748e-06	10.3633	PSRC1
232838_at	-1.55491	5.65177	-4.4553	0.000130563	0.00228476	2.70122	ASXL3
214348_at	-1.55491	7.17424	-3.18715	0.00360341	0.0282744	-0.410616	TACR2
241752_at	-1.55443	7.6018	-6.42053	6.91479e-07	4.3556e-05	7.67564	SLC8A1
206262_at	-1.5538	7.14859	-5.57397	6.46089e-06	0.000232554	5.55527	ADH1C
1569785_at	-1.55329	6.17269	-4.90758	3.867e-05	0.00090131	3.85524	LOC101927943
1553228_at	-1.55172	5.72317	-5.02913	2.78766e-05	0.00070792	4.16607	CCDC89
1553322_s_at	-1.55169	5.8906	-6.11782	1.52689e-06	7.69413e-05	6.92488	TEAD1
235557_at	-1.55143	6.04809	-3.63257	0.00115487	0.0119951	0.647571	GPAT2
204844_at	-1.55135	7.38043	-5.84034	3.17874e-06	0.000135357	6.22899	ENPEP
200762_at	-1.55129	11.4872	-10.775	2.66875e-11	3.34273e-08	17.0796	DPYSL2
229799_s_at	-1.55093	6.50758	-4.43669	0.00013725	0.00238076	2.65393	NCAM1
213428_s_at	-1.55047	12.9611	-8.86353	1.70882e-09	6.70084e-07	13.2975	COL6A1
221276_s_at	-1.5499	8.40451	-6.96976	1.68272e-07	1.60283e-05	9.01132	SYNC
214767_s_at	-1.5499	9.85362	-5.30211	1.33813e-05	0.000406007	4.8634	HSPB6
230288_at	-1.54985	6.43721	-3.51605	0.00156133	0.0151329	0.365882	FGF14
213519_s_at	-1.54971	7.83337	-7.32078	6.94375e-08	8.72843e-06	9.84481	LAMA2
227899_at	-1.54923	8.0842	-7.23253	8.66228e-08	1.00124e-05	9.63684	VIT
220518_at	-1.54909	4.97254	-3.17398	0.00372425	0.0290062	-0.441073	ABI3BP
240187_at	-1.54854	6.47823	-4.4484	0.000133005	0.00232111	2.68368	PPP1R3C
244119_at	-1.548	3.4958	-3.10278	0.00444727	0.0333545	-0.60465	LINC00551
243954_at	-1.54757	5.10136	-3.08379	0.0046618	0.0345511	-0.64801	LINC00877
206797_at	-1.54704	4.91025	-3.60709	0.00123384	0.0126377	0.585719	NAT2
1562234_a_at	-1.54693	3.72739	-3.27542	0.00288587	0.0239977	-0.205221	NAV3
209298_s_at	-1.54587	9.32846	-7.8392	1.93181e-08	3.48305e-06	11.0443	ITSN1
206912_at	-1.54514	5.0806	-3.63938	0.00113461	0.0118274	0.664129	FOXE1
209847_at	-1.54376	5.46738	-3.59384	0.00127696	0.0129772	0.553611	CDH17
238360_s_at	-1.54341	7.64704	-7.25086	8.27271e-08	9.72164e-06	9.68013	LINC00672
228923_at	-1.5429	5.65499	-3.6344	0.00114939	0.0119496	0.652017	S100A6
243481_at	-1.5428	7.23114	-6.69098	3.43364e-07	2.67125e-05	8.33793	RHOJ
220609_at	-1.54248	8.35476	-3.37488	0.00224211	0.0197699	0.0289611	LOC202181
214104_at	-1.54208	10.5051	-4.92608	3.67914e-05	0.000872319	3.90253	GPR161
224102_at	-1.54182	3.25763	-3.45561	0.00182387	0.0170084	0.22102	P2RY12
209283_at	-1.54167	11.7767	-4.78461	5.38513e-05	0.0011605	3.54087	CRYAB
213817_at	-1.54082	7.94973	-9.38409	5.25379e-10	3.05586e-07	14.3817	IRAK3
212962_at	-1.54054	6.40083	-3.52707	0.00151758	0.0148088	0.392397	SYDE1
222717_at	-1.54054	9.3901	-5.48936	8.10082e-06	0.00027493	5.34034	CAVIN2
213982_s_at	-1.54006	8.56258	-6.46484	6.16228e-07	4.01098e-05	7.78472	RABGAP1L
212886_at	-1.53974	10.0945	-4.65443	7.64521e-05	0.00151835	3.20841	CCDC69
1560496_at	-1.53962	5.60529	-4.08135	0.000354658	0.00486231	1.75676	MRGPRF-AS1
210751_s_at	-1.53882	8.84079	-6.3943	7.40352e-07	4.59986e-05	7.61096	RGN
1555819_s_at	-1.53879	6.52969	-4.87295	4.24496e-05	0.000966251	3.7667	SAMD14
225913_at	-1.53799	10.207	-9.08227	1.03652e-09	4.64524e-07	13.7581	PEAK1
209676_at	-1.53717	6.62995	-5.1957	1.78088e-05	0.000498565	4.59179	TFPI
227705_at	-1.53642	8.79004	-4.88594	4.09905e-05	0.000942057	3.79991	TCEAL7
205475_at	-1.53612	9.54537	-5.33895	1.21217e-05	0.000375923	4.95735	SCRG1
1564274_at	-1.53565	6.61977	-4.05692	0.000378434	0.00511265	1.69557	C9orf47
213643_s_at	-1.53558	5.03759	-3.3842	0.00218946	0.0194499	0.0510438	INPP5B
230730_at	-1.53551	8.56113	-7.96686	1.41721e-08	2.80746e-06	11.3337	SGCD
203706_s_at	-1.5354	11.6292	-8.28082	6.676e-09	1.64419e-06	12.0351	FZD7
1558849_at	-1.5346	6.38574	-4.09237	0.000344421	0.00476137	1.78438	LINC00908
239265_at	-1.5336	5.94568	-5.19221	1.79767e-05	0.000502235	4.58287	SLC35G1
57588_at	-1.53349	10.0329	-6.09646	1.61522e-06	8.00652e-05	6.87153	SLC24A3
232530_at	-1.53348	6.02109	-3.12878	0.0041689	0.0317168	-0.545108	PLD1
220462_at	-1.53328	7.36299	-6.75399	2.92026e-07	2.37951e-05	8.49097	CSRNP3
214846_s_at	-1.53263	5.65619	-3.79688	0.000751926	0.00865324	1.04966	ALPK3
204619_s_at	-1.5319	8.46861	-3.65042	0.0011025	0.0115788	0.690987	VCAN
204993_at	-1.53142	9.24846	-6.54247	5.03832e-07	3.48256e-05	7.9753	GNAZ
212274_at	-1.53071	10.1281	-7.9649	1.42397e-08	2.81066e-06	11.3293	LPIN1
230188_at	-1.53066	5.9659	-3.8739	0.000614093	0.00741346	1.23986	NIPAL4
201482_at	-1.52847	9.42454	-8.24133	7.33369e-09	1.74335e-06	11.9477	QSOX1
230548_at	-1.5276	5.51383	-5.71608	4.42277e-06	0.000174256	5.91532	LOC100505942
218934_s_at	-1.52647	9.38075	-5.7561	3.976e-06	0.000161028	6.01646	HSPB7
45297_at	-1.52643	10.5689	-6.4347	6.66447e-07	4.26175e-05	7.71055	EHD2
209747_at	-1.52616	10.7908	-5.74658	4.078e-06	0.000164441	5.99241	TGFB3
203151_at	-1.52519	10.146	-5.56938	6.54048e-06	0.000234765	5.54363	MAP1A
211237_s_at	-1.5251	4.10599	-4.10979	0.000328834	0.00460056	1.82806	FGFR4
209473_at	-1.52348	8.88812	-5.56281	6.65636e-06	0.000237025	5.52695	ENTPD1
235129_at	-1.52336	6.69012	-5.12221	2.17003e-05	0.00058389	4.40401	PPP1R1A
227860_at	-1.52289	7.7571	-3.44647	0.00186712	0.0173025	0.199196	CPXM1
228737_at	-1.52258	8.86772	-6.24365	1.09737e-06	6.09743e-05	7.23808	TOX2
244315_at	-1.52252	3.39939	-3.29921	0.00271739	0.0229209	-0.149474	PLSCR1
219102_at	-1.52223	6.70363	-2.9221	0.00693286	0.046607	-1.01194	RCN3
204472_at	-1.52223	10.5175	-6.06708	1.74519e-06	8.50429e-05	6.79811	GEM
225243_s_at	-1.52027	11.5886	-7.01001	1.51919e-07	1.48589e-05	9.10773	SLMAP
228410_at	-1.5197	5.69707	-3.37293	0.00225332	0.0198454	0.024329	GAB3
223923_at	-1.51962	4.45734	-3.1653	0.00380587	0.0295367	-0.461085	C21orf62
213400_s_at	-1.51891	12.2652	-7.33095	6.76954e-08	8.66803e-06	9.86869	TBL1X
240913_at	-1.5185	6.57381	-3.59103	0.00128631	0.0130456	0.546793	FGFR2
204135_at	-1.51705	10.566	-7.1064	1.19018e-07	1.24723e-05	9.33774	FILIP1L
207876_s_at	-1.51555	11.3441	-5.02245	2.83822e-05	0.000716031	4.14899	FLNC
202465_at	-1.5153	10.793	-5.65311	5.23069e-06	0.000197233	5.75594	PCOLCE
225381_at	-1.51518	10.2305	-7.64125	3.13604e-08	5.11829e-06	10.5909	MIR100HG
233576_at	-1.51384	5.53905	-5.45613	8.85426e-06	0.00029609	5.25583	HMGCLL1
234861_at	-1.5125	3.73052	-3.78527	0.000775186	0.00885569	1.02107	LOC93463
228720_at	-1.5122	7.90596	-7.37025	6.13676e-08	8.08499e-06	9.96092	SORCS2
226709_at	-1.51196	5.91262	-6.95809	1.73341e-07	1.63686e-05	8.98333	ROBO2
1558964_at	-1.51098	8.0107	-5.07759	2.44678e-05	0.00064039	4.28997	FAT3
205168_at	-1.51088	10.1552	-8.7749	2.09631e-09	7.64104e-07	13.1088	DDR2
235570_at	-1.51068	10.0968	-11.0197	1.61975e-11	2.45999e-08	17.5252	RBMS3
206022_at	-1.51028	8.06546	-5.03966	2.70978e-05	0.00069427	4.19298	NDP
242414_at	-1.51007	9.46163	-5.9285	2.5165e-06	0.000112963	6.45078	QPRT
228692_at	-1.50843	7.57558	-5.80798	3.46394e-06	0.000144457	6.1474	PREX2
203069_at	-1.50787	8.22957	-8.36328	5.49005e-09	1.45009e-06	12.2169	SV2A
230309_at	-1.50782	8.50176	-6.64933	3.82256e-07	2.86692e-05	8.2365	BHMT2
231137_at	-1.50728	7.50263	-8.71794	2.39186e-09	8.22485e-07	12.9869	IDH3A
221348_at	-1.50617	5.82326	-3.37991	0.00221357	0.0195964	0.0408652	NPPC
234472_at	-1.50598	5.22326	-3.99463	0.000446405	0.00578918	1.53993	GALNT13
235333_at	-1.50545	9.83819	-7.29595	7.38878e-08	9.03527e-06	9.7864	B4GALT6
239675_at	-1.50509	6.90481	-8.41027	4.91316e-09	1.34989e-06	12.32	LINC00900
209209_s_at	-1.50356	8.9349	-4.16108	0.000286854	0.00411755	1.95695	FERMT2
220975_s_at	-1.50349	9.62603	-8.33497	5.87085e-09	1.52127e-06	12.1546	C1QTNF1
223316_at	-1.50298	10.5711	-4.62254	8.32992e-05	0.00162309	3.12708	CCDC3
213568_at	-1.50276	10.909	-8.12073	9.78384e-09	2.19234e-06	11.6793	OSR2
200982_s_at	-1.50244	11.8996	-7.17173	1.00934e-07	1.12842e-05	9.49293	ANXA6
220233_at	-1.50125	8.9963	-4.1723	0.000278405	0.0040216	1.98517	FBXO17
205824_at	-1.50107	7.76416	-5.0503	2.63329e-05	0.000679129	4.22018	HSPB2
241598_at	-1.50101	5.93096	-3.82675	0.000695198	0.00815123	1.12331	NUDT10
