# Supplementary material for: Correlation of NTRK1 Downregulation with Low Levels of Tumor-Infiltrating Immune Cells and Poor Prognosis of Prostate Cancer Revealed by Gene Network Analysis
Source: Genes (Basel). 2022 May 8;13(5):840. doi: 10.3390/genes13050840 (PMC9140438; doi:10.3390/genes13050840)
Supplement: Supplementary file 1 [file genes-13-00840-s001.zip › Table S3.xlsx]

## Sheet: Supplementary Table S3 Detailed
Supplementary Table S3. Detailed information of KEGG enrichment results
ID	Description	Count	richFactor	p.adjust	GeneRatio	BgRatio	pvalue	qvalue	Gene symbols
hsa04510	Focal adhesion	29	0.144279	2.05914e-05	29/386	201/8106	7.14981e-08	1.79874e-05	CAV1, CAV2, CCND2, COL1A2, COL2A1, COL4A6, COL6A1, COL6A2, COL9A2, EGF, FLNB, FLNC, IGF1, ITGA1, ITGA4, ITGA8, ITGA9, LAMA2, LAMB1, MYLK, PAK5, PDGFC, PGF, PRKCA, PRKCB, RAC3, RASGRF1, THBS4, VCL
hsa05414	Dilated cardiomyopathy	18	0.1875	6.86543e-05	18/386	96/8106	4.76766e-07	5.99722e-05	ACTC1, ADRB1, IGF1, ITGA1, ITGA4, ITGA8, ITGA9, LAMA2, MYH6, PLN, RYR2, SGCA, SGCB, SGCD, SGCG, SLC8A1, TGFB3, TPM2
hsa04974	Protein digestion and absorption	18	0.174757	0.000135087	18/386	103/8106	1.40715e-06	0.000118003	ATP1A2, COL13A1, COL14A1, COL16A1, COL17A1, COL1A2, COL2A1, COL4A6, COL5A2, COL5A3, COL6A1, COL6A2, COL9A2, CPA3, DPP4, KCNE3, KCNN4, SLC8A1
hsa05410	Hypertrophic cardiomyopathy	16	0.177778	0.000310691	16/386	90/8106	4.31516e-06	0.000271401	ACTC1, IGF1, ITGA1, ITGA4, ITGA8, ITGA9, LAMA2, MYH6, RYR2, SGCA, SGCB, SGCD, SGCG, SLC8A1, TGFB3, TPM2
hsa04020	Calcium signaling pathway	27	0.1125	0.00148838	27/386	240/8106	2.584e-05	0.00130016	ADRA1A, ADRB1, ADRB3, CACNA1A, CAMK1G, CHRM3, EDNRB, EGF, ERBB3, FGF2, FGF7, FGFR1, FGFR2, FGFR4, MYLK, NOS1, NTRK1, NTRK3, PDE1C, PDGFC, PLN, PRKCA, PRKCB, PTGFR, RYR2, SLC8A1, TACR2
hsa05412	Arrhythmogenic right ventricular cardiomyopathy	13	0.168831	0.00256727	13/386	77/8106	6.03585e-05	0.00224261	CDH2, DSC2, ITGA1, ITGA4, ITGA8, ITGA9, LAMA2, RYR2, SGCA, SGCB, SGCD, SGCG, SLC8A1
hsa04512	ECM-receptor interaction	14	0.159091	0.00256727	14/386	88/8106	6.23989e-05	0.00224261	COL1A2, COL2A1, COL4A6, COL6A1, COL6A2, COL9A2, ITGA1, ITGA4, ITGA8, ITGA9, LAMA2, LAMB1, SV2A, THBS4
hsa04151	PI3K-Akt signaling pathway	33	0.0932203	0.00547016	33/386	354/8106	0.000151949	0.00477839	ANGPT1, BDNF, CCND2, COL1A2, COL2A1, COL4A6, COL6A1, COL6A2, COL9A2, CREB3L4, EGF, ERBB3, FGF2, FGF7, FGFR1, FGFR2, FGFR4, FLT3LG, GNG4, IGF1, ITGA1, ITGA4, ITGA8, ITGA9, KITLG, LAMA2, LAMB1, LPAR2, NTRK1, PDGFC, PGF, PRKCA, THBS4
hsa05205	Proteoglycans in cancer	22	0.107317	0.00918239	22/386	205/8106	0.00028695	0.00802117	ANK2, CAV1, CAV2, COL1A2, DCN, ERBB3, FGF2, FGFR1, FLNB, FLNC, FZD7, HOXD10, HSPB2, IGF1, LUM, PRKCA, PRKCB, TIMP3, TWIST2, WNT11, WNT2, WNT2B
hsa00330	Arginine and proline metabolism	9	0.176471	0.0169452	9/386	51/8106	0.000588375	0.0148023	AGMAT, AMD1, CKM, GATM, HOGA1, MAOB, NOS1, PYCR1, PYCR3
hsa04014	Ras signaling pathway	23	0.0991379	0.0171991	23/386	232/8106	0.000656909	0.015024	ANGPT1, BDNF, EGF, FGF2, FGF7, FGFR1, FGFR2, FGFR4, FLT3LG, GNG4, IGF1, KITLG, NTRK1, PAK5, PDGFC, PGF, PLA1A, PLA2G2A, PLD1, PRKCA, PRKCB, RAC3, RASGRF1
hsa04911	Insulin secretion	12	0.139535	0.017212	12/386	86/8106	0.000717167	0.0150353	ATP1A2, CHRM3, CREB3L4, GCK, KCNMA1, KCNMB1, KCNN2, KCNN4, PRKCA, PRKCB, RYR2, TRPM4
hsa04360	Axon guidance	19	0.104396	0.0228283	19/386	182/8106	0.00103045	0.0199414	BMPR1B, CFL2, CXCL12, DPYSL2, EPHA3, EPHA7, EPHB1, PAK5, PRKCA, RAC3, ROBO2, SEMA3A, SEMA3E, SEMA6D, SLIT3, TRPC1, TRPC4, UNC5A, UNC5C
hsa04970	Salivary secretion	12	0.129032	0.0297845	12/386	93/8106	0.00144786	0.0260179	ADRA1A, ADRB1, ADRB3, ATP1A2, CHRM3, KCNMA1, KCNN4, NOS1, PRKCA, PRKCB, PRKG1, TRPV6
hsa04810	Regulation of actin cytoskeleton	21	0.0963303	0.0308159	21/386	218/8106	0.001605	0.0269189	CFL2, CHRM3, CXCL12, EGF, FGF2, FGF7, FGFR1, FGFR2, FGFR4, IQGAP2, ITGA1, ITGA4, ITGA8, ITGA9, LPAR2, MYH11, MYLK, PAK5, PDGFC, RAC3, VCL
hsa04514	Cell adhesion molecules	16	0.107383	0.0313495	16/386	149/8106	0.00188137	0.027385	CDH2, CLDN3, CLDN4, CLDN7, CLDN8, CNTN1, HLA-DRB4, ITGA4, ITGA8, ITGA9, JAM3, NCAM1, NECTIN2, NEGR1, NRXN3, VCAN
hsa04730	Long-term depression	9	0.15	0.0313495	9/386	60/8106	0.00195934	0.027385	CACNA1A, GNAO1, GNAZ, GRIA3, IGF1, NOS1, PRKCA, PRKCB, PRKG1
hsa05416	Viral myocarditis	9	0.15	0.0313495	9/386	60/8106	0.00195934	0.027385	CAV1, HLA-DRB4, LAMA2, MYH6, RAC3, SGCA, SGCB, SGCD, SGCG
hsa04022	cGMP-PKG signaling pathway	17	0.101796	0.0370939	17/386	167/8106	0.00244717	0.0324029	ADRA1A, ADRB1, ADRB3, ATP1A2, CREB3L4, EDNRB, KCNJ8, KCNMA1, KCNMB1, MRVI1, MYH6, MYLK, NPPC, PDE5A, PLN, PRKG1, SLC8A1
hsa04972	Pancreatic secretion	12	0.117647	0.0460386	12/386	102/8106	0.00319712	0.0402164	ATP1A2, CEL, CHRM3, CLCA2, CPA3, KCNMA1, PLA2G2A, PRKCA, PRKCB, RYR2, SLC4A4, TRPC1
hsa01521	EGFR tyrosine kinase inhibitor resistance	10	0.126582	0.0557766	10/386	79/8106	0.00406704	0.0487229	EGF, ERBB3, FGF2, FGFR2, IGF1, NRG1, NRG2, PDGFC, PRKCA, PRKCB
hsa04310	Wnt signaling pathway	16	0.0963855	0.0726254	16/386	166/8106	0.00554777	0.063441	AXIN2, CCND2, CTNND2, DKK1, FZD7, LGR5, LGR6, PRKCA, PRKCB, RAC3, SFRP2, TBL1X, WIF1, WNT11, WNT2, WNT2B
hsa04010	MAPK signaling pathway	24	0.0816327	0.0823861	24/386	294/8106	0.00676625	0.0719674	ANGPT1, BDNF, CACNA1A, EGF, ERBB3, FGF2, FGF7, FGFR1, FGFR2, FGFR4, FLNB, FLNC, FLT3LG, IGF1, KITLG, MAP3K12, NTRK1, PDGFC, PGF, PRKCA, PRKCB, RAC3, RASGRF1, TGFB3
hsa04610	Complement and coagulation cascades	10	0.117647	0.0823861	10/386	85/8106	0.00686551	0.0719674	A2M, C1S, C7, CFD, CFH, CLU, F10, MASP1, SERPINA5, TFPI
hsa05217	Basal cell carcinoma	8	0.126984	0.110538	8/386	63/8106	0.00959532	0.0965593	AXIN2, BMP4, FZD7, HHIP, KIF7, WNT11, WNT2, WNT2B
hsa00100	Steroid biosynthesis	4	0.2	0.148075	4/386	20/8106	0.0133679	0.129349	CEL, DHCR24, SOAT1, TM7SF2
hsa04390	Hippo signaling pathway	14	0.089172	0.185105	14/386	157/8106	0.0173536	0.161697	AXIN2, BMP4, BMP5, BMPR1B, CCND2, FRMD6, FZD7, SNAI2, TEAD1, TGFB3, WNT11, WNT2, WNT2B, WWC1
hsa04550	Signaling pathways regulating pluripotency of stem cells	13	0.0909091	0.190759	13/386	143/8106	0.018546	0.166635	AXIN2, BMP4, BMPR1B, FGF2, FGFR1, FGFR2, FGFR4, FZD7, ID4, IGF1, WNT11, WNT2, WNT2B
hsa04724	Glutamatergic synapse	11	0.0964912	0.194331	11/386	114/8106	0.019568	0.169755	CACNA1A, GNAO1, GNG4, GRIA3, GRIK1, HOMER2, KCNJ3, PLD1, PRKCA, PRKCB, TRPC1
hsa04726	Serotonergic synapse	11	0.0956522	0.199198	11/386	115/8106	0.0207498	0.174007	CACNA1A, GABRB3, GNAO1, GNG4, KCNJ3, KCNN2, MAOB, PRKCA, PRKCB, PTGS1, TRPC1
hsa04916	Melanogenesis	10	0.0990099	0.200755	10/386	101/8106	0.0216091	0.175367	CREB3L4, EDNRB, FZD7, GNAO1, KITLG, PRKCA, PRKCB, WNT11, WNT2, WNT2B
hsa04270	Vascular smooth muscle contraction	12	0.0902256	0.21965	12/386	133/8106	0.0244056	0.191873	ADRA1A, EDN3, KCNMA1, KCNMB1, MRVI1, MYH11, MYLK, NPPC, PLA2G2A, PRKCA, PRKCB, PRKG1
hsa04261	Adrenergic signaling in cardiomyocytes	13	0.0866667	0.22578	13/386	150/8106	0.0263671	0.197227	ACTC1, ADRA1A, ADRB1, ATP1A2, CREB3L4, MYH6, PLN, PPP1R1A, PRKCA, RYR2, SCN7A, SLC8A1, TPM2
hsa00350	Tyrosine metabolism	5	0.138889	0.22578	5/386	36/8106	0.0266545	0.197227	ADH1B, ADH1C, ALDH3B2, HPD, MAOB
hsa04024	cAMP signaling pathway	17	0.0787037	0.234278	17/386	216/8106	0.0284713	0.204651	ABCC4, ADRB1, ATP1A2, BDNF, CREB3L4, EDN3, FFAR2, FXYD1, GRIA3, HCAR1, HHIP, NPY, PLD1, PLN, PTGER2, RAC3, RYR2
hsa04960	Aldosterone-regulated sodium reabsorption	5	0.135135	0.237257	5/386	37/8106	0.0296571	0.207253	ATP1A2, IGF1, NEDD4L, PRKCA, PRKCB
hsa04929	GnRH secretion	7	0.109375	0.246224	7/386	64/8106	0.031633	0.215086	KCNJ3, KCNN2, KCNN4, PRKCA, PRKCB, TRPC1, TRPC4
hsa04350	TGF-beta signaling pathway	9	0.0957447	0.260951	9/386	94/8106	0.034431	0.22795	BMP4, BMP5, BMPR1B, DCN, FBN1, GREM2, ID4, PITX2, TGFB3
hsa01040	Biosynthesis of unsaturated fatty acids	4	0.148148	0.275586	4/386	27/8106	0.0373189	0.240735	ELOVL2, ELOVL7, SCD, SCD5
hsa04713	Circadian entrainment	9	0.0927835	0.275722	9/386	97/8106	0.0409136	0.240854	GNAO1, GNG4, GRIA3, KCNJ3, NOS1, PRKCA, PRKCB, PRKG1, RYR2
hsa05215	Prostate cancer	9	0.0927835	0.275722	9/386	97/8106	0.0409136	0.240854	CREB3L4, EGF, ETV5, FGFR1, FGFR2, IGF1, NKX3-1, PDGFC, TMPRSS2
hsa04015	Rap1 signaling pathway	16	0.0761905	0.275722	16/386	210/8106	0.0424011	0.240854	ANGPT1, EGF, FGF2, FGF7, FGFR1, FGFR2, FGFR4, GNAO1, IGF1, KITLG, LPAR2, PDGFC, PGF, PRKCA, PRKCB, RAC3
hsa04725	Cholinergic synapse	10	0.0884956	0.275722	10/386	113/8106	0.0424836	0.240854	CACNA1A, CHRM3, CREB3L4, GNAO1, GNG4, KCNJ3, KCNQ2, KCNQ5, PRKCA, PRKCB
hsa00120	Primary bile acid biosynthesis	3	0.176471	0.275722	3/386	17/8106	0.0443316	0.240854	ACOX2, AMACR, CH25H
hsa00360	Phenylalanine metabolism	3	0.176471	0.275722	3/386	17/8106	0.0443316	0.240854	ALDH3B2, HPD, MAOB
hsa04670	Leukocyte transendothelial migration	10	0.0877193	0.275722	10/386	114/8106	0.044687	0.240854	CLDN3, CLDN4, CLDN7, CLDN8, CXCL12, ITGA4, JAM3, PRKCA, PRKCB, VCL
hsa04924	Renin secretion	7	0.101449	0.275722	7/386	69/8106	0.0449963	0.240854	ADRB1, ADRB3, CLCA2, EDN3, KCNMA1, PDE1C, PTGER2
hsa04392	Hippo signaling pathway - multiple species	4	0.137931	0.278607	4/386	29/8106	0.0469133	0.243374	FAT4, FRMD6, TEAD1, WWC1
hsa05224	Breast cancer	12	0.0816327	0.278607	12/386	147/8106	0.0474019	0.243374	AXIN2, EGF, FGF2, FGF7, FGFR1, FZD7, HEY1, IGF1, PGR, WNT11, WNT2, WNT2B
hsa05226	Gastric cancer	12	0.0805369	0.296109	12/386	149/8106	0.0516067	0.258662	AXIN2, CDH17, EGF, FGF2, FGF7, FGFR2, FZD7, MUC2, TGFB3, WNT11, WNT2, WNT2B
hsa01212	Fatty acid metabolism	6	0.105263	0.296109	6/386	57/8106	0.0527206	0.258662	ACAA2, ELOVL2, ELOVL7, FASN, SCD, SCD5
hsa05146	Amoebiasis	9	0.0882353	0.296109	9/386	102/8106	0.0534641	0.258662	COL1A2, COL4A6, LAMA2, LAMB1, MUC2, PRKCA, PRKCB, TGFB3, VCL
hsa00512	Mucin type O-glycan biosynthesis	4	0.125	0.345728	4/386	32/8106	0.0636236	0.302007	GALNT13, GALNT3, GALNT7, GCNT1
hsa05032	Morphine addiction	8	0.0879121	0.354927	8/386	91/8106	0.0675334	0.310042	CACNA1A, GABRB3, GNAO1, GNG4, KCNJ3, PDE1C, PRKCA, PRKCB
hsa00590	Arachidonic acid metabolism	6	0.0983607	0.354927	6/386	61/8106	0.0690449	0.310042	GGT5, GPX8, PLA2G2A, PTGDS, PTGIS, PTGS1
hsa03320	PPAR signaling pathway	7	0.0921053	0.354927	7/386	76/8106	0.0690665	0.310042	ACOX2, HMGCS2, ME1, PPARG, SCD, SCD5, SLC27A2
hsa05165	Human papillomavirus infection	22	0.0664653	0.354927	22/386	331/8106	0.070246	0.310042	AXIN2, CCND2, COL1A2, COL2A1, COL4A6, COL6A1, COL6A2, COL9A2, CREB3L4, EGF, FZD7, HEY1, ITGA1, ITGA4, ITGA8, ITGA9, LAMA2, LAMB1, THBS4, WNT11, WNT2, WNT2B
hsa05202	Transcriptional misregulation in cancer	14	0.0729167	0.366536	14/386	192/8106	0.0738163	0.320183	CCND2, ELANE, ETV5, FEV, GRIA3, HMGA2, IGF1, NR4A3, NTRK1, PPARG, RUNX1T1, SLC45A3, TMPRSS2, WT1
hsa00072	Synthesis and degradation of ketone bodies	2	0.2	0.385762	2/386	10/8106	0.0790277	0.336978	HMGCLL1, HMGCS2
hsa00340	Histidine metabolism	3	0.136364	0.405315	3/386	22/8106	0.0844407	0.354058	ALDH3B2, ASPA, MAOB
hsa05150	Staphylococcus aureus infection	8	0.0833333	0.40726	8/386	96/8106	0.0862598	0.355757	C1S, CFD, CFH, HLA-DRB4, KRT14, KRT18, KRT23, MASP1
hsa04614	Renin-angiotensin system	3	0.130435	0.435858	3/386	23/8106	0.0938304	0.380738	CPA3, ENPEP, KLK2
hsa00250	Alanine, aspartate and glutamate metabolism	4	0.108108	0.445309	4/386	37/8106	0.0974113	0.388994	ASPA, DDO, FOLH1, GPT2
hsa04961	Endocrine and other factor-regulated calcium reabsorption	5	0.0943396	0.478867	5/386	53/8106	0.106415	0.418308	ATP1A2, KLK2, PRKCA, PRKCB, SLC8A1
hsa04012	ErbB signaling pathway	7	0.0823529	0.484982	7/386	85/8106	0.109458	0.42365	EGF, ERBB3, NRG1, NRG2, PAK5, PRKCA, PRKCB
hsa04152	AMPK signaling pathway	9	0.075	0.514364	9/386	120/8106	0.117875	0.449317	ADRA1A, CREB3L4, FASN, FBP1, IGF1, PPARG, PPARGC1A, SCD, SCD5
hsa04260	Cardiac muscle contraction	7	0.0804598	0.515148	7/386	87/8106	0.119843	0.450001	ACTC1, ATP1A2, MYH6, RYR2, SLC8A1, SLC9A7, TPM2
hsa05218	Melanoma	6	0.0833333	0.538727	6/386	72/8106	0.127199	0.470599	EGF, FGF2, FGF7, FGFR1, IGF1, PDGFC
hsa04727	GABAergic synapse	7	0.0786517	0.540915	7/386	89/8106	0.130719	0.472509	CACNA1A, GABRB3, GNAO1, GNG4, PLCL1, PRKCA, PRKCB
hsa04928	Parathyroid hormone synthesis, secretion and action	8	0.0754717	0.540915	8/386	106/8106	0.131874	0.472509	CREB3L4, FGFR1, MMP14, MMP16, PLD1, PRKCA, PRKCB, PTHLH
hsa04923	Regulation of lipolysis in adipocytes	5	0.0877193	0.540915	5/386	57/8106	0.133747	0.472509	ADRB1, ADRB3, NPY, PRKG1, PTGS1
hsa00062	Fatty acid elongation	3	0.111111	0.540915	3/386	27/8106	0.135229	0.472509	ACAA2, ELOVL2, ELOVL7
hsa04918	Thyroid hormone synthesis	6	0.08	0.576865	6/386	75/8106	0.146219	0.503914	ATP1A2, CREB3L4, GPX8, PRKCA, PRKCB, SLC26A4
hsa04971	Gastric acid secretion	6	0.0789474	0.594807	6/386	76/8106	0.152832	0.519587	ATP1A2, CHRM3, KCNJ15, MYLK, PRKCA, PRKCB
hsa04978	Mineral absorption	5	0.0833333	0.599405	5/386	60/8106	0.156095	0.523603	ATP1A2, HEPH, SLC8A1, STEAP1, TRPV6
hsa00980	Metabolism of xenobiotics by cytochrome P450	6	0.0769231	0.630746	6/386	78/8106	0.166447	0.550981	ADH1B, ADH1C, ALDH3B2, DHDH, GSTM5, HSD11B1
hsa04728	Dopaminergic synapse	9	0.0681818	0.662794	9/386	132/8106	0.177205	0.578976	CACNA1A, CREB3L4, GNAO1, GNG4, GRIA3, KCNJ3, MAOB, PRKCA, PRKCB
hsa00514	Other types of O-glycan biosynthesis	4	0.0851064	0.666976	4/386	47/8106	0.183919	0.582629	COLGALT2, GALNT13, GALNT3, GALNT7
hsa00564	Glycerophospholipid metabolism	7	0.0714286	0.666976	7/386	98/8106	0.185271	0.582629	GPAT2, LCAT, LPIN1, PLA1A, PLA2G2A, PLD1, PLPP5
hsa05231	Choline metabolism in cancer	7	0.0714286	0.666976	7/386	98/8106	0.185271	0.582629	EGF, PDGFC, PLD1, PRKCA, PRKCB, RAC3, SLC44A4
hsa04080	Neuroactive ligand-receptor interaction	20	0.058651	0.694454	20/386	341/8106	0.195315	0.606632	ADRA1A, ADRB1, ADRB3, CHRM3, EDN3, EDNRB, GABRB3, GAL, GALR1, GRIA3, GRIK1, LPAR2, LTB4R, NPY, PENK, PTGER2, PTGFR, S1PR3, TAC1, TACR2
hsa05204	Chemical carcinogenesis	6	0.0722892	0.70641	6/386	83/8106	0.202566	0.617076	ADH1B, ADH1C, ALDH3B2, GSTM5, HSD11B1, NAT2
hsa05030	Cocaine addiction	4	0.0816327	0.70641	4/386	49/8106	0.203583	0.617076	BDNF, CREB3L4, MAOB, RGS9
hsa00010	Glycolysis / Gluconeogenesis	5	0.0746269	0.731864	5/386	67/8106	0.21346	0.639311	ADH1B, ADH1C, ALDH3B2, FBP1, GCK
hsa01210	2-Oxocarboxylic acid metabolism	2	0.105263	0.773385	2/386	19/8106	0.228256	0.675581	GPT2, IDH3A
hsa05031	Amphetamine addiction	5	0.0724638	0.773452	5/386	69/8106	0.230961	0.67564	CREB3L4, GRIA3, MAOB, PRKCA, PRKCB
hsa05230	Central carbon metabolism in cancer	5	0.0714286	0.789484	5/386	70/8106	0.239863	0.689644	FGFR1, FGFR2, GCK, NTRK1, NTRK3
hsa04540	Gap junction	6	0.0681818	0.789484	6/386	88/8106	0.241231	0.689644	ADRB1, EGF, PDGFC, PRKCA, PRKCB, PRKG1
hsa04520	Adherens junction	5	0.0704225	0.805291	5/386	71/8106	0.248857	0.703452	FGFR1, NECTIN2, RAC3, SNAI2, VCL
hsa04931	Insulin resistance	7	0.0648148	0.81552	7/386	108/8106	0.25485	0.712388	CREB3L4, PPARGC1A, PPARGC1B, PPP1R3C, PRKCB, SLC27A2, TRIB3
hsa00982	Drug metabolism - cytochrome P450	5	0.0694444	0.816326	5/386	72/8106	0.257936	0.713092	ADH1B, ADH1C, ALDH3B2, GSTM5, MAOB
hsa04926	Relaxin signaling pathway	8	0.0620155	0.851031	8/386	129/8106	0.271857	0.743408	COL1A2, COL4A6, CREB3L4, EDNRB, GNAO1, GNG4, NOS1, PRKCA
hsa04340	Hedgehog signaling pathway	4	0.0714286	0.856007	4/386	56/8106	0.276419	0.747755	CCND2, GPR161, HHIP, KIF7
hsa00220	Arginine biosynthesis	2	0.0909091	0.86156	2/386	22/8106	0.282115	0.752605	GPT2, NOS1
hsa05214	Glioma	5	0.0666667	0.86156	5/386	75/8106	0.285615	0.752605	CAMK1G, EGF, IGF1, PRKCA, PRKCB
hsa00240	Pyrimidine metabolism	4	0.0701754	0.86156	4/386	57/8106	0.287187	0.752605	CANT1, ENTPD1, ENTPD5, NT5E
hsa00260	Glycine, serine and threonine metabolism	3	0.075	0.864135	3/386	40/8106	0.296776	0.754855	CHDH, GATM, MAOB
hsa05033	Nicotine addiction	3	0.075	0.864135	3/386	40/8106	0.296776	0.754855	CACNA1A, GABRB3, GRIA3
hsa00515	Mannose type O-glycan biosynthesis	2	0.0869565	0.864135	2/386	23/8106	0.300047	0.754855	B3GAT1, LARGE1
hsa04964	Proximal tubule bicarbonate reclamation	2	0.0869565	0.864135	2/386	23/8106	0.300047	0.754855	ATP1A2, SLC4A4
hsa00534	Glycosaminoglycan biosynthesis - heparan sulfate / heparin	2	0.0833333	0.889036	2/386	24/8106	0.317903	0.776607	HS3ST3A1, HS6ST2
hsa04977	Vitamin digestion and absorption	2	0.0833333	0.889036	2/386	24/8106	0.317903	0.776607	FOLH1, SLC19A1
hsa04750	Inflammatory mediator regulation of TRP channels	6	0.0612245	0.889036	6/386	98/8106	0.323895	0.776607	IGF1, NTRK1, PRKCA, PRKCB, PTGER2, TRPM8
hsa04925	Aldosterone synthesis and secretion	6	0.0612245	0.889036	6/386	98/8106	0.323895	0.776607	ATP1A2, CAMK1G, CREB3L4, CYP11A1, PRKCA, PRKCB
hsa00561	Glycerolipid metabolism	4	0.0655738	0.889036	4/386	61/8106	0.330745	0.776607	CEL, GPAT2, LPIN1, PLPP5
hsa04640	Hematopoietic cell lineage	6	0.0606061	0.889036	6/386	99/8106	0.332414	0.776607	FLT3LG, HLA-DRB4, ITGA1, ITGA4, KITLG, MS4A1
hsa04915	Estrogen signaling pathway	8	0.057971	0.889036	8/386	138/8106	0.335508	0.776607	CREB3L4, FKBP4, GNAO1, KCNJ3, KRT14, KRT18, KRT23, PGR
hsa00071	Fatty acid degradation	3	0.0697674	0.889036	3/386	43/8106	0.336475	0.776607	ACAA2, ADH1B, ADH1C
hsa04940	Type I diabetes mellitus	3	0.0697674	0.889036	3/386	43/8106	0.336475	0.776607	HLA-DRB4, ICA1, PTPRN2
hsa04146	Peroxisome	5	0.0609756	0.910765	5/386	82/8106	0.351918	0.795588	ACOX2, AMACR, DDO, HMGCLL1, SLC27A2
hsa04950	Maturity onset diabetes of the young	2	0.0769231	0.910765	2/386	26/8106	0.353259	0.795588	GCK, MNX1
hsa04919	Thyroid hormone signaling pathway	7	0.0578512	0.910765	7/386	121/8106	0.354186	0.795588	ATP1A2, BMP4, MYH6, PLN, PRKCA, PRKCB, RCAN2
hsa00601	Glycosphingolipid biosynthesis - lacto and neolacto series	2	0.0740741	0.944797	2/386	27/8106	0.370702	0.825316	B3GALT2, ST8SIA1
hsa00650	Butanoate metabolism	2	0.0714286	0.965077	2/386	28/8106	0.387954	0.843031	HMGCLL1, HMGCS2
hsa00620	Pyruvate metabolism	3	0.0638298	0.965077	3/386	47/8106	0.389156	0.843031	ADH1B, ADH1C, ME1
hsa05034	Alcoholism	10	0.0534759	0.965077	10/386	187/8106	0.399478	0.843031	BDNF, CREB3L4, GNAO1, GNG4, H2AC17, H2AC8, H2AW, HDAC9, MAOB, NPY
hsa00280	Valine, leucine and isoleucine degradation	3	0.0625	0.965077	3/386	48/8106	0.402189	0.843031	ACAA2, HMGCLL1, HMGCS2
hsa00520	Amino sugar and nucleotide sugar metabolism	3	0.0625	0.965077	3/386	48/8106	0.402189	0.843031	GCK, GMDS, PGM3
hsa05225	Hepatocellular carcinoma	9	0.0535714	0.965077	9/386	168/8106	0.407349	0.843031	AXIN2, FZD7, GSTM5, PRKCA, PRKCB, TGFB3, WNT11, WNT2, WNT2B
hsa04723	Retrograde endocannabinoid signaling	8	0.0540541	0.965077	8/386	148/8106	0.408523	0.843031	CACNA1A, GABRB3, GNAO1, GNG4, GRIA3, KCNJ3, PRKCA, PRKCB
hsa00565	Ether lipid metabolism	3	0.0612245	0.965077	3/386	49/8106	0.415141	0.843031	PLA2G2A, PLA2G7, PLD1
hsa04672	Intestinal immune network for IgA production	3	0.0612245	0.965077	3/386	49/8106	0.415141	0.843031	CXCL12, HLA-DRB4, ITGA4
hsa00130	Ubiquinone and other terpenoid-quinone biosynthesis	1	0.0909091	0.965077	1/386	11/8106	0.415519	0.843031	HPD
hsa00430	Taurine and hypotaurine metabolism	1	0.0909091	0.965077	1/386	11/8106	0.415519	0.843031	GGT5
hsa00030	Pentose phosphate pathway	2	0.0666667	0.97182	2/386	30/8106	0.421805	0.848922	FBP1, RGN
hsa00230	Purine metabolism	7	0.0538462	0.97182	7/386	130/8106	0.425171	0.848922	ADA, CANT1, ENTPD1, ENTPD5, NT5E, PDE1C, PDE5A
hsa01523	Antifolate resistance	2	0.0645161	0.986329	2/386	31/8106	0.438368	0.861595	ABCC4, SLC19A1
hsa05310	Asthma	2	0.0645161	0.986329	2/386	31/8106	0.438368	0.861595	HLA-DRB4, PRG2
hsa04150	mTOR signaling pathway	8	0.0516129	0.999999	8/386	155/8106	0.459703	0.873538	FZD7, IGF1, LPIN1, PRKCA, PRKCB, WNT11, WNT2, WNT2B
hsa04115	p53 signaling pathway	4	0.0547945	0.999999	4/386	73/8106	0.461157	0.873538	CCND2, GTSE1, IGF1, TP53AIP1
hsa00051	Fructose and mannose metabolism	2	0.0606061	0.999999	2/386	33/8106	0.470696	0.873538	FBP1, GMDS
hsa05322	Systemic lupus erythematosus	7	0.0514706	0.999999	7/386	136/8106	0.472134	0.873538	C1S, C7, ELANE, H2AC17, H2AC8, H2AW, HLA-DRB4
hsa01200	Carbon metabolism	6	0.0517241	0.999999	6/386	116/8106	0.477939	0.873538	FBP1, GCK, GPT2, IDH3A, ME1, RGN
hsa01230	Biosynthesis of amino acids	4	0.0533333	0.999999	4/386	75/8106	0.482204	0.873538	GPT2, IDH3A, PYCR1, PYCR3
hsa05212	Pancreatic cancer	4	0.0526316	0.999999	4/386	76/8106	0.492606	0.873538	EGF, PLD1, RAC3, TGFB3
hsa04070	Phosphatidylinositol signaling system	5	0.0515464	0.999999	5/386	97/8106	0.493817	0.873538	INPP5B, INPP5D, IP6K3, PRKCA, PRKCB
hsa04666	Fc gamma R-mediated phagocytosis	5	0.0515464	0.999999	5/386	97/8106	0.493817	0.873538	CFL2, INPP5D, PLD1, PRKCA, PRKCB
hsa00533	Glycosaminoglycan biosynthesis - keratan sulfate	1	0.0714286	0.999999	1/386	14/8106	0.495216	0.873538	CHST6
hsa05418	Fluid shear stress and atherosclerosis	7	0.0503597	0.999999	7/386	139/8106	0.495275	0.873538	BMP4, BMPR1B, CAV1, CAV2, GSTM5, NPPC, RAC3
hsa00760	Nicotinate and nicotinamide metabolism	2	0.0571429	0.999999	2/386	35/8106	0.501885	0.873538	NT5E, QPRT
hsa05140	Leishmaniasis	4	0.0519481	0.999999	4/386	77/8106	0.50292	0.873538	HLA-DRB4, ITGA4, PRKCB, TGFB3
hsa00480	Glutathione metabolism	3	0.0526316	0.999999	3/386	57/8106	0.514713	0.873538	GGT5, GPX8, GSTM5
hsa00603	Glycosphingolipid biosynthesis - globo and isoglobo series	1	0.0666667	0.999999	1/386	15/8106	0.519295	0.873538	ST8SIA1
hsa00604	Glycosphingolipid biosynthesis - ganglio series	1	0.0666667	0.999999	1/386	15/8106	0.519295	0.873538	ST8SIA1
hsa04061	Viral protein interaction with cytokine and cytokine receptor	5	0.05	0.999999	5/386	100/8106	0.521027	0.873538	CCL21, CX3CR1, CXCL12, CXCL13, CXCR3
hsa04933	AGE-RAGE signaling pathway in diabetic complications	5	0.05	0.999999	5/386	100/8106	0.521027	0.873538	COL1A2, COL4A6, PRKCA, PRKCB, TGFB3
hsa05143	African trypanosomiasis	2	0.0540541	0.999999	2/386	37/8106	0.531866	0.873538	PRKCA, PRKCB
hsa05216	Thyroid cancer	2	0.0540541	0.999999	2/386	37/8106	0.531866	0.873538	NTRK1, PPARG
hsa04370	VEGF signaling pathway	3	0.0508475	0.999999	3/386	59/8106	0.538192	0.873538	PRKCA, PRKCB, RAC3
hsa04060	Cytokine-cytokine receptor interaction	14	0.0474576	0.999999	14/386	295/8106	0.545313	0.873538	BMP4, BMP5, BMPR1B, CCL21, CX3CR1, CXCL12, CXCL13, CXCR3, GDF10, GDF15, IL16, TGFB3, TNFRSF4, TSLP
hsa05170	Human immunodeficiency virus 1 infection	10	0.0471698	0.999999	10/386	212/8106	0.559015	0.873538	AP1M2, AP1S3, BST2, CFL2, GNAO1, GNG4, PAK5, PRKCA, PRKCB, RAC3
hsa00140	Steroid hormone biosynthesis	3	0.0491803	0.999999	3/386	61/8106	0.561011	0.873538	CYP11A1, HSD11B1, SULT1E1
hsa04072	Phospholipase D signaling pathway	7	0.0472973	0.999999	7/386	148/8106	0.562552	0.873538	EGF, KITLG, LPAR2, PDGFC, PLD1, PRKCA, PTGFR
hsa00910	Nitrogen metabolism	1	0.0588235	0.999999	1/386	17/8106	0.56407	0.873538	CA3
hsa04213	Longevity regulating pathway - multiple species	3	0.0483871	0.999999	3/386	62/8106	0.572162	0.873538	CRYAB, EIF4EBP2, IGF1
hsa00061	Fatty acid biosynthesis	1	0.0555556	0.999999	1/386	18/8106	0.584872	0.873538	FASN
hsa05210	Colorectal cancer	4	0.0465116	0.999999	4/386	86/8106	0.591106	0.873538	AXIN2, EGF, RAC3, TGFB3
hsa04068	FoxO signaling pathway	6	0.0458015	0.999999	6/386	131/8106	0.597955	0.873538	CCND2, EGF, HOMER2, IGF1, PLK2, TGFB3
hsa04066	HIF-1 signaling pathway	5	0.0458716	0.999999	5/386	109/8106	0.598509	0.873538	ANGPT1, EGF, IGF1, PRKCA, PRKCB
hsa05130	Pathogenic Escherichia coli infection	9	0.0456853	0.999999	9/386	197/8106	0.599731	0.873538	BAIAP2L1, CLDN3, CLDN4, CLDN7, CLDN8, LPAR2, MYH11, MYO1D, MYO6
hsa05321	Inflammatory bowel disease	3	0.0461538	0.999999	3/386	65/8106	0.604542	0.873538	HLA-DRB4, RORC, TGFB3
hsa04921	Oxytocin signaling pathway	7	0.0454545	0.999999	7/386	154/8106	0.605077	0.873538	CAMK1G, GNAO1, KCNJ3, MYLK, PRKCA, PRKCB, RYR2
hsa04934	Cushing syndrome	7	0.0451613	0.999999	7/386	155/8106	0.611953	0.873538	AXIN2, CREB3L4, CYP11A1, FZD7, WNT11, WNT2, WNT2B
hsa04975	Fat digestion and absorption	2	0.0465116	0.999999	2/386	43/8106	0.614201	0.873538	CEL, PLA2G2A
hsa04211	Longevity regulating pathway	4	0.0449438	0.999999	4/386	89/8106	0.618386	0.873538	CREB3L4, IGF1, PPARG, PPARGC1A
hsa05145	Toxoplasmosis	5	0.0446429	0.999999	5/386	112/8106	0.622727	0.873538	GNAO1, HLA-DRB4, LAMA2, LAMB1, TGFB3
hsa00532	Glycosaminoglycan biosynthesis - chondroitin sulfate / dermatan sulfate	1	0.05	0.999999	1/386	20/8106	0.623553	0.873538	CHST3
hsa00670	One carbon pool by folate	1	0.05	0.999999	1/386	20/8106	0.623553	0.873538	ALDH1L2
hsa04720	Long-term potentiation	3	0.0447761	0.999999	3/386	67/8106	0.62521	0.873538	PPP1R1A, PRKCA, PRKCB
hsa04976	Bile secretion	4	0.0444444	0.999999	4/386	90/8106	0.627223	0.873538	ABCC4, ATP1A2, KCNN2, SLC4A4
hsa00830	Retinol metabolism	3	0.0441176	0.999999	3/386	68/8106	0.635263	0.873538	ADH1B, ADH1C, RDH16
hsa04664	Fc epsilon RI signaling pathway	3	0.0441176	0.999999	3/386	68/8106	0.635263	0.873538	INPP5D, PRKCA, RAC3
hsa04371	Apelin signaling pathway	6	0.0437956	0.999999	6/386	137/8106	0.64166	0.873538	GNG4, MYLK, NOS1, PPARGC1A, RYR2, SLC8A1
hsa04910	Insulin signaling pathway	6	0.0437956	0.999999	6/386	137/8106	0.64166	0.873538	FASN, FBP1, GCK, PPARGC1A, PPP1R3C, PRKAR2B
hsa04930	Type II diabetes mellitus	2	0.0434783	0.999999	2/386	46/8106	0.651025	0.873538	CACNA1A, GCK
hsa04912	GnRH signaling pathway	4	0.0430108	0.999999	4/386	93/8106	0.652943	0.873538	MMP14, PLD1, PRKCA, PRKCB
hsa05323	Rheumatoid arthritis	4	0.0430108	0.999999	4/386	93/8106	0.652943	0.873538	ANGPT1, CXCL12, HLA-DRB4, TGFB3
hsa00900	Terpenoid backbone biosynthesis	1	0.0454545	0.999999	1/386	22/8106	0.658638	0.873538	HMGCS2
hsa04973	Carbohydrate digestion and absorption	2	0.0425532	0.999999	2/386	47/8106	0.662664	0.873538	ATP1A2, PRKCB
hsa05223	Non-small cell lung cancer	3	0.0416667	0.999999	3/386	72/8106	0.67358	0.873538	EGF, PRKCA, PRKCB
hsa04071	Sphingolipid signaling pathway	5	0.0420168	0.999999	5/386	119/8106	0.675723	0.873538	PLD1, PRKCA, PRKCB, RAC3, S1PR3
hsa05017	Spinocerebellar ataxia	6	0.041958	0.999999	6/386	143/8106	0.682413	0.873538	CACNA1A, DAB1, FGF14, GRIA3, PRKCA, PRKCB
hsa00270	Cysteine and methionine metabolism	2	0.04	0.999999	2/386	50/8106	0.695712	0.873538	AMD1, BHMT2
hsa04979	Cholesterol metabolism	2	0.04	0.999999	2/386	50/8106	0.695712	0.873538	LCAT, SOAT1
hsa05144	Malaria	2	0.04	0.999999	2/386	50/8106	0.695712	0.873538	TGFB3, THBS4
hsa04530	Tight junction	7	0.0414201	0.999999	7/386	169/8106	0.701037	0.873538	CLDN3, CLDN4, CLDN7, CLDN8, JAM3, MYH11, NEDD4L
hsa04062	Chemokine signaling pathway	8	0.0416667	0.999999	8/386	192/8106	0.701406	0.873538	CCL21, CX3CR1, CXCL12, CXCL13, CXCR3, GNG4, PRKCB, RAC3
hsa00592	alpha-Linolenic acid metabolism	1	0.04	0.999999	1/386	25/8106	0.705244	0.873538	PLA2G2A
hsa04913	Ovarian steroidogenesis	2	0.0392157	0.999999	2/386	51/8106	0.706118	0.873538	CYP11A1, IGF1
hsa04914	Progesterone-mediated oocyte maturation	4	0.04	0.999999	4/386	100/8106	0.708227	0.873538	CPEB1, IGF1, PGR, STK10
hsa04611	Platelet activation	5	0.0403226	0.999999	5/386	124/8106	0.710425	0.873538	COL1A2, MYLK, P2RY12, PRKG1, PTGS1
hsa05100	Bacterial invasion of epithelial cells	3	0.038961	0.999999	3/386	77/8106	0.717207	0.873538	CAV1, CAV2, VCL
hsa00983	Drug metabolism - other enzymes	3	0.0375	0.999999	3/386	80/8106	0.741142	0.873538	CES1, GSTM5, NAT2
hsa04662	B cell receptor signaling pathway	3	0.0365854	0.999999	3/386	82/8106	0.756188	0.873538	INPP5D, PRKCB, RAC3
hsa04922	Glucagon signaling pathway	4	0.0373832	0.999999	4/386	107/8106	0.756837	0.873538	CREB3L4, FBP1, GCK, PPARGC1A
hsa00591	Linoleic acid metabolism	1	0.0344828	0.999999	1/386	29/8106	0.757663	0.873538	PLA2G2A
hsa04744	Phototransduction	1	0.0344828	0.999999	1/386	29/8106	0.757663	0.873538	RGS9
hsa04144	Endocytosis	10	0.0396825	0.999999	10/386	252/8106	0.768123	0.873538	CAV1, CAV2, CBLC, EHD2, EPN3, FGFR2, FGFR4, NEDD4L, PLD1, SH3GL2
hsa00020	Citrate cycle (TCA cycle)	1	0.0333333	0.999999	1/386	30/8106	0.769244	0.873538	IDH3A
hsa00053	Ascorbate and aldarate metabolism	1	0.0333333	0.999999	1/386	30/8106	0.769244	0.873538	RGN
hsa00410	beta-Alanine metabolism	1	0.0333333	0.999999	1/386	30/8106	0.769244	0.873538	ALDH3B2
hsa00630	Glyoxylate and dicarboxylate metabolism	1	0.0333333	0.999999	1/386	30/8106	0.769244	0.873538	HOGA1
hsa05213	Endometrial cancer	2	0.0344828	0.999999	2/386	58/8106	0.770897	0.873538	AXIN2, EGF
hsa00052	Galactose metabolism	1	0.0322581	0.999999	1/386	31/8106	0.780273	0.873538	GCK
hsa04710	Circadian rhythm	1	0.0322581	0.999999	1/386	31/8106	0.780273	0.873538	RORC
hsa04742	Taste transduction	3	0.0348837	0.999999	3/386	86/8106	0.784163	0.873538	CACNA1A, CHRM3, PDE1C
hsa04130	SNARE interactions in vesicular transport	1	0.030303	0.999999	1/386	33/8106	0.800779	0.873538	STX19
hsa04613	Neutrophil extracellular trap formation	7	0.0368421	0.999999	7/386	190/8106	0.80737	0.873538	ELANE, H2AC17, H2AC8, H2AW, HDAC9, PRKCA, PRKCB
hsa00310	Lysine degradation	2	0.031746	0.999999	2/386	63/8106	0.809224	0.873538	COLGALT2, TMLHE
hsa00040	Pentose and glucuronate interconversions	1	0.0294118	0.999999	1/386	34/8106	0.810305	0.873538	DHDH
hsa05222	Small cell lung cancer	3	0.0326087	0.999999	3/386	92/8106	0.82111	0.873538	COL4A6, LAMA2, LAMB1
hsa04927	Cortisol synthesis and secretion	2	0.0307692	0.999999	2/386	65/8106	0.822887	0.873538	CREB3L4, CYP11A1
hsa04722	Neurotrophin signaling pathway	4	0.0336134	0.999999	4/386	119/8106	0.825299	0.873538	BDNF, IRAK3, NTRK1, NTRK3
hsa04935	Growth hormone synthesis, secretion and action	4	0.0336134	0.999999	4/386	119/8106	0.825299	0.873538	CREB3L4, IGF1, PRKCA, PRKCB
hsa00500	Starch and sucrose metabolism	1	0.0277778	0.999999	1/386	36/8106	0.828014	0.873538	GCK
hsa05330	Allograft rejection	1	0.0263158	0.999999	1/386	38/8106	0.844074	0.873538	HLA-DRB4
hsa05340	Primary immunodeficiency	1	0.0263158	0.999999	1/386	38/8106	0.844074	0.873538	ADA
hsa05163	Human cytomegalovirus infection	8	0.0355556	0.999999	8/386	225/8106	0.847493	0.873538	CREB3L4, CXCL12, GNAO1, GNG4, PRKCA, PRKCB, PTGER2, RAC3
hsa04920	Adipocytokine signaling pathway	2	0.0289855	0.999999	2/386	69/8106	0.847609	0.873538	NPY, PPARGC1A
hsa05211	Renal cell carcinoma	2	0.0289855	0.999999	2/386	69/8106	0.847609	0.873538	PAK5, TGFB3
hsa04917	Prolactin signaling pathway	2	0.0285714	0.999999	2/386	70/8106	0.85328	0.873538	CCND2, GCK
hsa04216	Ferroptosis	1	0.0243902	0.999999	1/386	41/8106	0.865403	0.873538	SLC7A11
hsa05219	Bladder cancer	1	0.0243902	0.999999	1/386	41/8106	0.865403	0.873538	EGF
hsa00562	Inositol phosphate metabolism	2	0.0273973	0.999999	2/386	73/8106	0.869158	0.873538	INPP5B, INPP5D
hsa00380	Tryptophan metabolism	1	0.0238095	0.999999	1/386	42/8106	0.871845	0.873538	MAOB
hsa05332	Graft-versus-host disease	1	0.0238095	0.999999	1/386	42/8106	0.871845	0.873538	HLA-DRB4
hsa05160	Hepatitis C	5	0.0318471	0.999999	5/386	157/8106	0.874828	0.873538	CLDN3, CLDN4, CLDN7, CLDN8, EGF
hsa00860	Porphyrin and chlorophyll metabolism	1	0.0232558	0.999999	1/386	43/8106	0.87798	0.873538	HEPH
hsa04064	NF-kappa B signaling pathway	3	0.0288462	0.999999	3/386	104/8106	0.879053	0.873538	CCL21, CXCL12, PRKCB
hsa05206	MicroRNAs in cancer	11	0.0354839	0.999999	11/386	310/8106	0.880311	0.873538	CCND2, ERBB3, HMGA2, HOXD10, MMP16, PRKCA, PRKCB, SLC45A3, ST14, TIMP3, ZEB2
hsa05133	Pertussis	2	0.0263158	0.999999	2/386	76/8106	0.883445	0.873538	C1S, CFL2
hsa04962	Vasopressin-regulated water reabsorption	1	0.0227273	0.999999	1/386	44/8106	0.883821	0.873538	CREB3L4
hsa02010	ABC transporters	1	0.0222222	0.999999	1/386	45/8106	0.889384	0.873538	ABCC4
hsa04721	Synaptic vesicle cycle	2	0.025641	0.999999	2/386	78/8106	0.892155	0.873538	CACNA1A, SYT1
hsa00600	Sphingolipid metabolism	1	0.0204082	0.999999	1/386	49/8106	0.909101	0.873538	B4GALT6
hsa05110	Vibrio cholerae infection	1	0.02	0.999999	1/386	50/8106	0.913455	0.873538	PRKCA
hsa05320	Autoimmune thyroid disease	1	0.0188679	0.999999	1/386	53/8106	0.925311	0.873538	HLA-DRB4
hsa05415	Diabetic cardiomyopathy	6	0.0295567	0.999999	6/386	203/8106	0.926721	0.873538	COL1A2, PLN, PRKCA, PRKCB, RYR2, TGFB3
hsa05171	Coronavirus disease - COVID-19	7	0.0301724	0.999999	7/386	232/8106	0.931004	0.873538	C1S, C7, CFD, MASP1, PRKCA, PRKCB, TMPRSS2
hsa04145	Phagosome	4	0.0263158	0.999999	4/386	152/8106	0.936175	0.873538	COLEC12, HLA-DRB4, NOS1, THBS4
hsa04330	Notch signaling pathway	1	0.0169492	0.999999	1/386	59/8106	0.944381	0.873538	HEY1
hsa04142	Lysosome	3	0.0234375	0.999999	3/386	128/8106	0.947529	0.873538	AP1M2, AP1S3, DNASE2B
hsa04114	Oocyte meiosis	3	0.0232558	0.999999	3/386	129/8106	0.949388	0.873538	CPEB1, IGF1, PGR
hsa01522	Endocrine resistance	2	0.0204082	0.999999	2/386	98/8106	0.951468	0.873538	BIK, IGF1
hsa04650	Natural killer cell mediated cytotoxicity	3	0.0229008	0.999999	3/386	131/8106	0.952924	0.873538	PRKCA, PRKCB, RAC3
hsa04630	JAK-STAT signaling pathway	4	0.0246914	0.999999	4/386	162/8106	0.954038	0.873538	CCND2, EGF, FHL1, TSLP
hsa05161	Hepatitis B	4	0.0246914	0.999999	4/386	162/8106	0.954038	0.873538	CREB3L4, PRKCA, PRKCB, TGFB3
hsa05132	Salmonella infection	7	0.0281124	0.999999	7/386	249/8106	0.956566	0.873538	AHNAK, AHNAK2, FLNB, FLNC, MYO6, RAB9B, RHOJ
hsa05142	Chagas disease	2	0.0196078	0.999999	2/386	102/8106	0.958801	0.873538	GNAO1, TGFB3
hsa05221	Acute myeloid leukemia	1	0.0149254	0.999999	1/386	67/8106	0.962472	0.873538	RUNX1T1
hsa04120	Ubiquitin mediated proteolysis	3	0.0214286	0.999999	3/386	140/8106	0.966165	0.873538	CBLC, HERC4, NEDD4L
hsa04659	Th17 cell differentiation	2	0.0186916	0.999999	2/386	107/8106	0.966484	0.873538	HLA-DRB4, RORC
hsa05164	Influenza A	4	0.0232558	0.999999	4/386	172/8106	0.9672	0.873538	HLA-DRB4, PRKCA, PRKCB, TMPRSS2
hsa05120	Epithelial cell signaling in Helicobacter pylori infection	1	0.0142857	0.999999	1/386	70/8106	0.967623	0.873538	JAM3
hsa04714	Thermogenesis	6	0.0258621	0.999999	6/386	232/8106	0.968442	0.873538	ADRB3, CREB3L4, FGFR1, PPARG, PPARGC1A, PRKG1
hsa05022	Pathways of neurodegeneration - multiple diseases	15	0.0315789	0.999999	15/386	475/8106	0.970298	0.873538	AXIN2, BDNF, CHRM3, DKK1, DNAH5, FZD7, GPX8, GRIA3, NOS1, PRKCA, PRKCB, RYR2, WNT11, WNT2, WNT2B
hsa01524	Platinum drug resistance	1	0.0136986	0.999999	1/386	73/8106	0.972068	0.873538	GSTM5
hsa04668	TNF signaling pathway	2	0.0178571	0.999999	2/386	112/8106	0.972781	0.873538	CREB3L4, MMP14
hsa05220	Chronic myeloid leukemia	1	0.0131579	0.999999	1/386	76/8106	0.975905	0.873538	TGFB3
hsa04612	Antigen processing and presentation	1	0.0128205	0.999999	1/386	78/8106	0.978166	0.873538	HLA-DRB4
hsa01240	Biosynthesis of cofactors	3	0.0192308	0.999999	3/386	156/8106	0.981486	0.873538	HPD, QPRT, RGN
hsa04218	Cellular senescence	3	0.0192308	0.999999	3/386	156/8106	0.981486	0.873538	CCND2, HIPK4, TGFB3
hsa04217	Necroptosis	3	0.0188679	0.999999	3/386	159/8106	0.983499	0.873538	H2AC17, H2AC8, H2AW
hsa04110	Cell cycle	2	0.016129	0.999999	2/386	124/8106	0.983585	0.873538	CCND2, TGFB3
hsa05235	PD-L1 expression and PD-1 checkpoint pathway in cancer	1	0.011236	0.999999	1/386	89/8106	0.987306	0.873538	EGF
hsa04658	Th1 and Th2 cell differentiation	1	0.0108696	0.999999	1/386	92/8106	0.989053	0.873538	HLA-DRB4
hsa05203	Viral carcinogenesis	4	0.0196078	0.999999	4/386	204/8106	0.989423	0.873538	CCND2, CREB3L4, HDAC9, HPN
hsa04210	Apoptosis	2	0.0147059	0.999999	2/386	136/8106	0.990179	0.873538	NTRK1, TP53AIP1
hsa05135	Yersinia infection	2	0.0145985	0.999999	2/386	137/8106	0.990593	0.873538	ITGA4, RAC3
hsa05162	Measles	2	0.0143885	0.999999	2/386	139/8106	0.991372	0.873538	CCND2, RAB9B
hsa05020	Prion disease	6	0.021978	0.999999	6/386	273/8106	0.991409	0.873538	C7, CAV1, CAV2, CREB3L4, NCAM1, RYR2
hsa05016	Huntington disease	7	0.0228758	0.999999	7/386	306/8106	0.992144	0.873538	BDNF, CREB3L4, DNAH5, GPX8, GRIA3, PPARG, PPARGC1A
hsa04621	NOD-like receptor signaling pathway	3	0.0165746	0.999999	3/386	181/8106	0.993027	0.873538	ANTXR1, NLRP1, NLRP12
hsa05166	Human T-cell leukemia virus 1 infection	4	0.0182648	0.999999	4/386	219/8106	0.993922	0.873538	CCND2, CREB3L4, HLA-DRB4, TGFB3
hsa04660	T cell receptor signaling pathway	1	0.00961538	0.999999	1/386	104/8106	0.993949	0.873538	PAK5
hsa05169	Epstein-Barr virus infection	3	0.0148515	0.999999	3/386	202/8106	0.997011	0.873538	CCND2, ENTPD1, HLA-DRB4
hsa05010	Alzheimer disease	8	0.0216802	0.999999	8/386	369/8106	0.997267	0.873538	AXIN2, CHRM3, DKK1, FZD7, NOS1, WNT11, WNT2, WNT2B
hsa04380	Osteoclast differentiation	1	0.0078125	0.999999	1/386	128/8106	0.998156	0.873538	PPARG
hsa05152	Tuberculosis	2	0.0111111	0.999999	2/386	180/8106	0.998583	0.873538	HLA-DRB4, TGFB3
hsa05167	Kaposi sarcoma-associated herpesvirus infection	2	0.0103627	0.999999	2/386	193/8106	0.999211	0.873538	FGF2, GNG4
hsa05417	Lipid and atherosclerosis	2	0.00930233	0.999999	2/386	215/8106	0.99971	0.873538	PPARG, PRKCA
hsa04141	Protein processing in endoplasmic reticulum	1	0.00584795	0.999999	1/386	171/8106	0.999783	0.873538	CRYAB
hsa03013	RNA transport	1	0.00537634	0.999999	1/386	186/8106	0.999897	0.873538	EIF4EBP2
hsa05014	Amyotrophic lateral sclerosis	5	0.0137363	0.999999	5/386	364/8106	0.999915	0.873538	DNAH5, GPX8, NOS1, NRG1, NRG2
hsa05168	Herpes simplex virus 1 infection	7	0.0140562	0.999999	7/386	498/8106	0.999993	0.873538	BST2, HLA-DRB4, NECTIN2, ZNF471, ZNF577, ZNF613, ZNF765
hsa05131	Shigellosis	1	0.00406504	0.999999	1/386	246/8106	0.999995	0.873538	VCL
hsa05012	Parkinson disease	1	0.00401606	0.999999	1/386	249/8106	0.999996	0.873538	MAOB
hsa04740	Olfactory transduction	4	0.00902935	0.999999	4/386	443/8106	0.999999	0.873538	OR51E2, PDE1C, PRKG1, SLC8A1
