# Supplementary material for: Correlation of NTRK1 Downregulation with Low Levels of Tumor-Infiltrating Immune Cells and Poor Prognosis of Prostate Cancer Revealed by Gene Network Analysis
Source: Genes (Basel). 2022 May 8;13(5):840. doi: 10.3390/genes13050840 (PMC9140438; doi:10.3390/genes13050840)
Supplement: Supplementary file 1 [file genes-13-00840-s001.zip › Table S4.xlsx]

## Sheet: Supplementary Table S4 Detailed
Supplementary Table S4. Detailed information of GO enrichment results
Go term	Description	ONTOLOGY	Count	richFactor	p.adjust	GeneRatio	BgRatio	pvalue	qvalue	geneID
GO:0062023	collagen-containing extracellular matrix	CC	75	0.184729	8.55892e-24	75/873	406/19717	1.79809e-26	6.71919e-24	="2/25890/11096/309/54829/151887/1000/1191/1305/7373/1307/1308/1278/1280/1288/1290/50509/1291/1292/1298/1359/6387/1634/1805/667/10085/2202/25975/133584/1991/2192/2199/10516/2200/2263/2662/9518/10082/1404/83872/80760/3908/3912/8425/4060/4147/4239/4583/4684/4693/4811/22795/4969/5118/5359/5553/5919/6275/6277/157869/51435/5104/5270/6423/64093/6678/10418/8406/7043/7060/7078/1462/5212/7472/7482"
GO:0030198	extracellular matrix organization	BP	62	0.168478	3.03422e-16	62/836	368/18670	1.07162e-19	2.44531e-16	="2/25890/8038/11096/84168/151887/1305/7373/1307/1308/1278/1280/1288/1290/50509/1291/1292/1298/1634/4921/1803/1805/25975/133584/1991/2192/2199/10516/2200/2247/2264/2294/2295/2824/1404/3249/3672/3676/8516/3680/83700/3817/9622/3908/3912/4060/4239/4323/4325/4629/79625/4811/22795/5768/222663/6423/285590/6678/7093/1462/5212/7490"
GO:0043062	extracellular structure organization	BP	62	0.168022	3.03422e-16	62/836	369/18670	1.23468e-19	2.44531e-16	="2/25890/8038/11096/84168/151887/1305/7373/1307/1308/1278/1280/1288/1290/50509/1291/1292/1298/1634/4921/1803/1805/25975/133584/1991/2192/2199/10516/2200/2247/2264/2294/2295/2824/1404/3249/3672/3676/8516/3680/83700/3817/9622/3908/3912/4060/4239/4323/4325/4629/79625/4811/22795/5768/222663/6423/285590/6678/7093/1462/5212/7490"
GO:0005201	extracellular matrix structural constituent	MF	40	0.245399	9.28406e-16	40/813	163/17696	1.13359e-18	8.26921e-16	25890/54829/1305/7373/1307/1308/1278/1280/1288/1290/50509/1291/1292/1298/1634/1805/10085/2202/2192/2199/10516/2200/1404/83872/3908/3912/8425/4060/4147/4239/4811/22795/4969/5118/5553/157869/6678/10418/8406/1462
GO:0042383	sarcolemma	CC	30	0.220588	4.83799e-11	30/873	136/19717	2.03277e-13	3.79807e-11	148/79026/113146/287/477/857/858/1000/1291/1292/1837/2318/5348/3745/3760/3908/4842/5239/64208/6262/6442/6443/6444/6445/6546/7871/6769/81493/7043/7414
GO:0005539	glycosaminoglycan binding	MF	39	0.170306	4.73174e-10	39/813	229/17696	1.15549e-12	4.2145e-10	25890/11096/309/652/151887/1056/57214/3075/1305/50509/10563/1634/133584/1991/2200/2247/2252/2260/2263/2264/64388/1404/404037/59352/8425/79625/4753/8828/5118/5228/5553/5104/5270/6586/50859/7049/7060/1462/5212
GO:0060485	mesenchyme development	BP	43	0.154122	1.91266e-09	43/836	279/18670	1.16744e-12	1.54143e-09	70/309/8313/652/653/1908/1910/80237/2042/2065/81610/2260/2263/3169/2294/2295/2487/140628/23462/8091/3249/4254/3084/8828/5308/6092/6275/10371/9723/80031/6423/6591/6899/6909/6910/6943/7043/7049/55273/7481/7472/7490/9839
GO:0048762	mesenchymal cell differentiation	BP	37	0.168182	3.84495e-09	37/836	220/18670	3.12916e-12	3.09869e-09	309/8313/652/653/1908/1910/80237/2042/81610/2260/2263/3169/2295/2487/140628/23462/8091/3249/4254/3084/8828/5308/6275/10371/9723/80031/6423/6591/6899/6910/6943/7043/7049/55273/7481/7472/9839
GO:0048565	digestive tract development	BP	28	0.208955	6.62618e-09	28/836	134/18670	6.74078e-12	5.34012e-09	100/10551/652/79827/1600/1910/79633/2263/2304/2294/2295/2300/140628/2627/3239/93649/159296/4852/56034/5753/5919/348093/6423/25803/6909/6943/7043/7481
GO:0042692	muscle cell differentiation	BP	50	0.12987	1.01735e-08	50/836	385/18670	1.24194e-11	8.19897e-09	="70/8038/148/57538/287/627/652/663/858/1000/1073/22943/1910/30846/2263/80206/2318/2323/2294/8324/2627/9518/9734/23462/3479/8516/11155/25802/4323/4629/4624/93649/341676/4842/3084/10611/5239/84814/64208/348093/9750/92304/6443/6444/6546/23345/6899/6909/6910/7490"
GO:0060537	muscle tissue development	BP	51	0.125	2.25831e-08	51/836	408/18670	3.21631e-11	1.82e-08	="70/148/57538/652/653/857/858/1073/1634/22943/2047/2065/2247/2260/2263/80206/2317/8324/140628/2627/9734/3236/3479/8516/7881/4629/4624/4638/93649/3084/10611/5239/5307/5350/64208/10891/5950/9750/6262/6443/6444/6445/6546/6899/6909/6910/6943/7049/7093/7472/7490"
GO:0055123	digestive system development	BP	28	0.191781	3.57913e-08	28/836	146/18670	5.82564e-11	2.88446e-08	100/10551/652/79827/1600/1910/79633/2263/2304/2294/2295/2300/140628/2627/3239/93649/159296/4852/56034/5753/5919/348093/6423/25803/6909/6943/7043/7481
GO:0043025	neuronal cell body	CC	55	0.110664	6.30211e-08	55/873	497/19717	3.97192e-10	4.94748e-08	="100/306/658/773/4345/22866/57699/1410/1501/1524/1600/2045/9638/2288/2317/51083/2823/9455/3249/3672/3676/8516/6453/7881/3745/3747/3750/10008/3781/3783/57565/4130/4131/4642/4885/4914/5137/5179/10891/55607/5577/64284/5881/146713/6276/6456/6623/11075/9900/6863/7043/55273/54795/90249/8633"
GO:0005581	collagen trimer	CC	20	0.229885	1.14964e-07	20/873	87/19717	9.66086e-10	9.02528e-08	10882/114897/114898/114905/1305/7373/1307/1308/1278/1280/1288/1290/50509/1291/1292/1298/81035/1634/4060/51435
GO:0014706	striated muscle tissue development	BP	48	0.123077	1.15583e-07	48/836	390/18670	2.11648e-10	9.31498e-08	70/148/57538/652/653/857/858/1073/1634/22943/2047/2065/2247/2260/2263/80206/2317/8324/140628/2627/9734/3236/3479/7881/4629/4624/93649/3084/10611/5239/5307/5350/64208/5950/9750/6262/6443/6444/6445/6546/6899/6909/6910/6943/7049/7093/7472/7490
GO:0051146	striated muscle cell differentiation	BP	40	0.136519	1.58732e-07	40/836	293/18670	3.22953e-10	1.27923e-07	70/8038/148/57538/627/652/858/1000/1073/22943/30846/80206/2318/2323/8324/2627/9518/9734/3479/11155/25802/4323/4629/4624/93649/341676/4842/3084/10611/5239/84814/64208/9750/92304/6443/6444/6546/6899/6910/7490
GO:0045121	membrane raft	CC	40	0.126984	1.80883e-07	40/873	315/19717	2.07756e-09	1.42002e-07	148/79026/284/287/477/684/857/858/8436/23624/1000/25999/1272/1803/1910/30846/2047/5348/199920/2824/3635/3672/10008/3778/1241/4118/114569/23209/931/4642/4842/64805/5359/5577/5740/6442/7035/7223/79054/90249
GO:0098857	membrane microdomain	CC	40	0.126582	1.80883e-07	40/873	316/19717	2.28004e-09	1.42002e-07	148/79026/284/287/477/684/857/858/8436/23624/1000/25999/1272/1803/1910/30846/2047/5348/199920/2824/3635/3672/10008/3778/1241/4118/114569/23209/931/4642/4842/64805/5359/5577/5740/6442/7035/7223/79054/90249
GO:0008201	heparin binding	MF	29	0.171598	2.09099e-07	29/813	169/17696	7.6593e-10	1.86242e-07	25890/11096/652/151887/1056/3075/1305/50509/10563/1991/2200/2247/2252/2260/2263/2264/64388/59352/79625/4753/8828/5118/5228/5553/5104/5270/6586/7049/7060
GO:0061448	connective tissue development	BP	38	0.139194	2.28402e-07	38/836	273/18670	5.11173e-10	1.84071e-07	81792/309/8313/652/653/658/25884/7373/1280/1291/1292/1746/64641/2202/2247/2260/3169/2487/8091/3400/4060/4147/4880/116039/5307/10891/5744/6097/51435/6423/285590/6591/6660/54795/5212/7481/7482/7490
GO:0031674	I band	CC	25	0.174825	2.5317e-07	25/873	143/19717	3.72308e-09	1.98751e-07	70/148/113146/287/1073/1410/667/10979/80206/2317/2318/26548/3781/339855/11155/4624/91624/4842/23022/10611/5239/6262/6546/81493/171024
GO:0006936	muscle contraction	BP	45	0.123967	2.5441e-07	45/836	363/18670	6.21142e-10	2.05031e-07	70/100/148/287/309/477/857/1131/1410/1824/1837/1908/1910/5348/2775/126393/3672/10008/23630/3760/3764/3778/3781/25802/1241/4629/4624/4638/93649/23327/4842/8654/5350/5592/6262/6332/6442/6444/6546/7871/6769/6865/7169/54795/7414
GO:0003012	muscle system process	BP	53	0.112288	2.68289e-07	53/836	472/18670	7.09615e-10	2.16217e-07	="70/100/148/287/309/477/857/1131/1410/1824/1837/1908/1910/5348/140628/2627/2628/2775/126393/3479/3672/10008/23630/3760/3764/3778/3781/25802/1241/4629/4624/4638/93649/23327/4842/8013/8654/10611/5350/10891/5578/5592/6262/6332/6442/6444/6546/7871/6769/6865/7169/54795/7414"
GO:0005604	basement membrane	CC	20	0.210526	2.96133e-07	20/873	95/19717	4.97703e-09	2.3248e-07	151887/1308/1280/1288/1298/667/25975/133584/2192/2200/83872/3908/3912/4147/4811/22795/64093/6678/7060/7078
GO:0098589	membrane region	CC	40	0.121951	3.5552e-07	40/873	328/19717	6.72201e-09	2.79101e-07	148/79026/284/287/477/684/857/858/8436/23624/1000/25999/1272/1803/1910/30846/2047/5348/199920/2824/3635/3672/10008/3778/1241/4118/114569/23209/931/4642/4842/64805/5359/5577/5740/6442/7035/7223/79054/90249
GO:0043292	contractile fiber	CC	32	0.136752	6.82137e-07	32/873	234/19717	1.43306e-08	5.35512e-07	70/148/79026/113146/287/1073/1410/667/10979/80206/2317/2318/26548/3781/339855/11155/25802/4629/4624/91624/4842/23022/9659/10611/5239/6262/6546/81493/23345/171024/7169/7414
GO:0030018	Z disc	CC	23	0.174242	7.18958e-07	23/873	132/19717	1.66544e-08	5.64418e-07	148/113146/287/1073/1410/667/80206/2317/2318/26548/3781/339855/11155/4624/91624/4842/23022/10611/5239/6262/6546/81493/171024
GO:0030016	myofibril	CC	31	0.138393	7.18958e-07	31/873	224/19717	1.8125e-08	5.64418e-07	70/148/79026/113146/287/1073/1410/667/10979/80206/2317/2318/26548/3781/339855/11155/25802/4624/91624/4842/23022/9659/10611/5239/6262/6546/81493/23345/171024/7169/7414
GO:0006813	potassium ion transport	BP	34	0.141667	9.24082e-07	34/836	240/18670	2.63363e-09	7.44728e-07	287/196527/477/857/57628/1804/1908/2273/5348/51083/2645/3249/7881/3745/3747/3750/10008/23630/30818/3772/3760/3764/3778/3779/3781/3783/3785/56479/343450/23327/4842/64805/57419/84679
GO:0010959	regulation of metal ion transport	BP	46	0.116751	9.24082e-07	46/836	394/18670	2.82019e-09	7.44728e-07	79026/287/196527/477/857/57214/1272/6387/57628/1804/1908/1950/2259/2273/5348/53826/51083/2645/2669/2775/9455/3603/7881/3747/10008/23630/30818/3779/3781/4638/23327/79570/4842/64805/5350/5652/9104/8787/6236/6262/5270/6546/7871/6769/7220/27075
GO:0001763	morphogenesis of a branching structure	BP	30	0.153061	1.11491e-06	30/836	196/18670	3.62941e-09	8.98518e-07	652/1305/1746/1950/2045/2119/79633/2247/2252/2260/2263/3169/2294/64399/10481/3239/4323/4824/5228/5241/10371/9723/6423/6591/6768/4070/6943/7472/7482/7490
GO:0031589	cell-substrate adhesion	BP	42	0.118644	2.50271e-06	42/836	354/18670	8.65637e-09	2.01696e-06	25890/81792/10551/284/84168/151887/6366/4680/1305/1307/1308/50509/4921/10085/25975/133584/2042/2047/11170/2192/2199/10516/10979/2294/8324/2824/3672/3676/8516/83700/3912/4323/79625/4811/22795/9480/79834/5881/9723/4070/7414/5212
GO:0034329	cell junction assembly	BP	46	0.112469	2.51002e-06	46/836	409/18670	9.19235e-09	2.02286e-06	23284/287/627/857/1008/1015/1000/1056/1365/1307/1308/1501/22943/667/2042/2045/2047/11170/10979/2318/2562/2705/2706/2823/2824/3861/158038/54674/51599/4131/4323/3084/4914/4916/10611/79834/55607/5578/64284/6092/26050/84189/6591/7145/7414/7481
GO:0007517	muscle organ development	BP	46	0.112195	2.53164e-06	46/836	410/18670	9.92053e-09	2.04028e-06	70/652/857/858/1073/1410/1634/22943/2047/2065/2247/2260/2263/2273/2317/8324/2627/9734/3236/3479/26548/7881/3908/9215/283078/4624/4638/93649/3084/5307/64208/5950/9750/6262/6442/6443/6444/6445/6899/6909/6910/6943/7049/7093/7472/7490
GO:0060348	bone development	BP	31	0.142857	2.53164e-06	31/836	217/18670	1.08168e-08	2.04028e-06	196527/309/8313/652/658/645811/1305/7373/1280/1291/1292/79633/2200/2263/3479/10234/4147/4323/4325/4880/116039/56034/5308/9104/51435/6423/285590/133308/6678/7043/5212
GO:0071805	potassium ion transmembrane transport	BP	31	0.142857	2.53164e-06	31/836	217/18670	1.08168e-08	2.04028e-06	287/196527/477/857/57628/1804/1908/2273/51083/3249/7881/3745/3747/3750/10008/23630/30818/3772/3760/3764/3778/3779/3781/3783/3785/56479/343450/23327/64805/57419/84679
GO:0034765	regulation of ion transmembrane transport	BP	51	0.10559	2.69068e-06	51/836	483/18670	1.20681e-08	2.16845e-06	="79026/287/196527/306/477/773/857/57214/54102/57628/1804/1908/2259/2273/5348/53826/51083/2669/2892/7881/3745/3747/3750/10008/23630/30818/3772/3760/3764/3778/3779/3781/3785/56479/57554/23327/4842/5350/10891/5923/9104/8787/6236/6262/6332/6546/7871/6769/140738/7220/27075"
GO:0030324	lung development	BP	27	0.156977	2.69068e-06	27/836	172/18670	1.25912e-08	2.16845e-06	100/10551/652/2252/2260/2263/3169/2294/2627/64399/3290/4323/93649/5241/5950/57333/6493/23657/6678/25803/9496/6910/6943/7043/7481/7472/7482
GO:0048738	cardiac muscle tissue development	BP	32	0.137339	3.27793e-06	32/836	233/18670	1.65633e-08	2.64172e-06	70/148/57538/652/653/22943/2065/2247/2260/2263/80206/8324/140628/2627/3479/4629/4624/93649/3084/10611/5350/5950/6262/6443/6444/6445/6546/6909/6910/7049/7472/7490
GO:0051216	cartilage development	BP	30	0.143541	3.27793e-06	30/836	209/18670	1.66731e-08	2.64172e-06	81792/309/8313/652/653/658/25884/7373/1280/1291/1292/1746/2202/2247/2260/2487/8091/4060/4147/4880/116039/5307/5744/51435/6423/6591/6660/5212/7481/7482
GO:0045165	cell fate commitment	BP	35	0.129151	3.32006e-06	35/836	271/18670	1.77696e-08	2.67568e-06	652/22943/1745/1746/64641/100170841/54738/2247/2260/2263/3169/8324/2627/3236/64843/3110/23040/3084/4916/9480/5307/5468/6097/6423/285590/6660/25803/6899/6909/9496/6910/7481/7472/7482/7490
GO:0060541	respiratory system development	BP	29	0.146465	3.32006e-06	29/836	198/18670	1.82384e-08	2.67568e-06	100/10551/652/2252/2260/2263/3169/2294/2627/64399/3290/7881/4323/93649/5241/5950/57333/6493/23657/6678/25803/9496/6910/6943/7043/7481/7472/7482/7490
GO:0030323	respiratory tube development	BP	27	0.153409	3.65105e-06	27/836	176/18670	2.07995e-08	2.94242e-06	100/10551/652/2252/2260/2263/3169/2294/2627/64399/3290/4323/93649/5241/5950/57333/6493/23657/6678/25803/9496/6910/6943/7043/7481/7472/7482
GO:0030017	sarcomere	CC	28	0.137255	3.82698e-06	28/873	204/19717	1.052e-07	3.00437e-06	70/148/113146/287/1073/1410/667/10979/80206/2317/2318/26548/3781/339855/11155/25802/4624/91624/4842/23022/10611/5239/6262/6546/81493/23345/171024/7169
GO:0016323	basolateral plasma membrane	CC	29	0.133641	3.82698e-06	29/873	217/19717	1.12558e-07	3.00437e-06	10257/287/146894/1015/1000/1131/9635/1364/1366/9073/667/4072/2065/338328/9843/3680/3747/57554/23209/4642/64805/64284/6563/6573/8671/133308/6768/4070/7223
GO:0002062	chondrocyte differentiation	BP	22	0.178862	4.26022e-06	22/836	123/18670	2.51366e-08	3.43336e-06	81792/309/8313/652/658/7373/1280/1291/1292/2202/2260/8091/4147/4880/116039/5744/51435/6423/6591/6660/5212/7482
GO:0061138	morphogenesis of a branching epithelium	BP	27	0.148352	7.01823e-06	27/836	182/18670	4.28376e-08	5.65607e-06	652/1950/2119/79633/2247/2252/2260/2263/3169/2294/64399/10481/3239/4323/4824/5228/5241/10371/9723/6423/6591/6768/4070/6943/7472/7482/7490
GO:0060047	heart contraction	BP	35	0.124113	7.78125e-06	35/836	282/18670	4.90781e-08	6.27099e-06	70/100/148/153/287/477/857/1824/1908/5348/53826/2775/27129/3750/10008/23630/30818/3760/3764/3781/4624/23327/4842/4880/8654/5350/6262/10371/6444/6445/6546/6863/6909/7220/54795
GO:0005518	collagen binding	MF	16	0.238806	8.67596e-06	16/813	67/17696	4.23734e-08	7.72758e-06	25890/84168/54829/114897/7373/50509/1634/4921/3672/3680/4060/4811/22795/5118/6678/50859
GO:1904062	regulation of cation transmembrane transport	BP	39	0.114035	1.3237e-05	39/836	342/18670	8.61816e-08	1.06678e-05	79026/287/196527/306/477/857/57214/57628/1804/1908/2259/2273/5348/53826/51083/2669/2892/7881/3747/10008/23630/30818/3779/3781/57554/23327/4842/5350/10891/5923/9104/8787/6236/6262/6546/7871/6769/7220/27075
GO:0001503	ossification	BP	43	0.10804	1.3329e-05	43/836	398/18670	8.9493e-08	1.0742e-05	84059/196527/54829/8313/652/653/658/645811/91851/25884/1305/1278/1280/1290/1291/4921/22943/2194/79633/2263/2662/2824/3400/3479/4323/4325/4880/116039/5179/133522/5744/6423/285590/6546/64093/6591/6678/6863/7043/54795/117581/1462/7481
GO:0003015	heart process	BP	35	0.119863	1.69495e-05	35/836	292/18670	1.1725e-07	1.36598e-05	70/100/148/153/287/477/857/1824/1908/5348/53826/2775/27129/3750/10008/23630/30818/3760/3764/3781/4624/23327/4842/4880/8654/5350/6262/10371/6444/6445/6546/6863/6909/7220/54795
GO:0005178	integrin binding	MF	22	0.166667	2.15208e-05	22/813	132/17696	1.45098e-07	1.91683e-05	11096/1015/1307/6387/667/10085/25975/10516/2200/2247/3479/26548/83700/3912/8425/4323/3084/5578/1903/6423/7060/7103
GO:1901681	sulfur compound binding	MF	32	0.128	2.15208e-05	32/813	250/17696	1.57661e-07	1.91683e-05	25890/11096/309/652/151887/1056/3075/1305/50509/10563/1991/2200/2247/2252/2260/2263/2264/64388/59352/79625/4753/8828/5118/5228/5553/6262/5104/5270/6586/6646/7049/7060
GO:0030020	extracellular matrix structural constituent conferring tensile strength	MF	12	0.292683	2.19941e-05	12/813	41/17696	1.87984e-07	1.95899e-05	1305/7373/1307/1308/1278/1280/1288/1290/50509/1291/1292/1298
GO:0034705	potassium channel complex	CC	17	0.177083	3.04173e-05	17/873	96/19717	9.58529e-07	2.38791e-05	57628/1804/2897/7881/3745/3747/3750/10008/23630/30818/3760/3764/3778/3779/3783/3785/56479
GO:0005788	endoplasmic reticulum lumen	CC	34	0.110032	3.08631e-05	34/873	309/19717	1.03742e-06	2.42291e-05	11096/340075/652/1000/1066/1114/91851/1191/1305/7373/1307/1308/1278/1280/1288/1290/50509/1291/1292/1298/23127/2159/2200/51280/493869/3912/56034/5179/5799/5768/57333/11001/10418/1462
GO:0008076	voltage-gated potassium channel complex	CC	16	0.183908	3.2996e-05	16/873	87/19717	1.17843e-06	2.59036e-05	57628/1804/7881/3745/3747/3750/10008/23630/30818/3760/3764/3778/3779/3783/3785/56479
GO:0044853	plasma membrane raft	CC	18	0.165138	3.54539e-05	18/873	109/19717	1.34069e-06	2.78331e-05	148/477/857/858/8436/1000/30846/5348/3778/4118/23209/931/4642/4842/64805/5740/7035/7223
GO:0006816	calcium ion transport	BP	44	0.101382	5.42658e-05	44/836	434/18670	3.8643e-07	4.37334e-05	148/79026/287/196527/309/477/27032/773/857/6366/57214/6387/1950/2259/2247/2645/2669/2775/2823/9455/3603/10008/3783/931/4638/4842/64805/5350/5579/9104/8787/6236/6262/57419/159371/6546/6769/140738/7220/7223/54795/79054/55503/27075
GO:0019932	second-messenger-mediated signaling	BP	44	0.100228	7.24176e-05	44/836	439/18670	5.30424e-07	5.83622e-05	100/283383/23284/148/153/155/287/477/1524/2833/1908/1910/1979/2065/51083/2587/23432/9455/3479/3747/8549/79625/4842/4880/3084/81285/64805/8654/5350/55607/5577/5578/5592/5732/5737/5744/10231/9104/6262/201191/6444/6546/55273/54795
GO:1902495	transmembrane transporter complex	CC	34	0.104938	7.56559e-05	34/873	324/19717	3.01988e-06	5.93937e-05	196527/477/773/1364/54102/57628/1804/5348/2562/2892/2897/7881/3745/3747/3750/10008/23630/30818/3760/3764/3778/3779/3783/3785/56479/57554/80131/4842/5350/6262/6332/7220/7223/54795
GO:0060350	endochondral bone morphogenesis	BP	15	0.205479	8.75608e-05	15/836	73/18670	6.59156e-07	7.05662e-05	309/8313/652/658/1305/7373/1280/1291/1292/4147/4323/4325/4880/51435/5212
GO:0060349	bone morphogenesis	BP	19	0.166667	9.01847e-05	19/836	114/18670	6.97257e-07	7.26808e-05	309/8313/652/658/1305/7373/1280/1291/1292/2263/4147/4323/4325/4880/116039/51435/6423/7043/5212
GO:0048018	receptor ligand activity	MF	47	0.0975104	9.97305e-05	47/813	482/17696	9.74168e-07	8.88288e-05	627/652/653/6366/1114/6387/10563/22943/1908/2202/1950/2045/131177/2200/2259/2247/2252/2323/252995/51083/2662/9518/64388/3479/3603/4254/4693/4880/4852/3084/9542/4969/56034/5179/5228/5744/92304/10371/9723/80031/6423/407738/338811/7043/7060/85480/7472
GO:0001655	urogenital system development	BP	36	0.109091	9.9961e-05	36/836	330/18670	7.9318e-07	8.05597e-05	284/652/1634/2018/2028/4072/2045/79633/2200/2247/2260/2263/2288/3169/2294/2650/10481/3239/3400/153572/8516/55083/8549/93649/4811/4824/116039/5228/5950/9104/6092/4070/6943/7481/7482/7490
GO:0043266	regulation of potassium ion transport	BP	18	0.171429	0.000109289	18/836	105/18670	8.89435e-07	8.80774e-05	287/196527/857/57628/1804/1908/2273/51083/2645/7881/3747/10008/23630/30818/3779/3781/23327/4842
GO:0030546	signaling receptor activator activity	MF	47	0.0965092	0.000118501	47/813	487/17696	1.30221e-06	0.000105548	627/652/653/6366/1114/6387/10563/22943/1908/2202/1950/2045/131177/2200/2259/2247/2252/2323/252995/51083/2662/9518/64388/3479/3603/4254/4693/4880/4852/3084/9542/4969/56034/5179/5228/5744/92304/10371/9723/80031/6423/407738/338811/7043/7060/85480/7472
GO:0008016	regulation of heart contraction	BP	30	0.119522	0.000118633	30/836	251/18670	9.89616e-07	9.56079e-05	100/148/153/287/477/857/1824/1908/5348/53826/2775/27129/3750/10008/23630/30818/3760/3781/4624/4842/4880/8654/5350/6262/10371/6546/6863/6909/7220/54795
GO:1990351	transporter complex	CC	34	0.10241	0.000122874	34/873	332/19717	5.16279e-06	9.64627e-05	196527/477/773/1364/54102/57628/1804/5348/2562/2892/2897/7881/3745/3747/3750/10008/23630/30818/3760/3764/3778/3779/3783/3785/56479/57554/80131/4842/5350/6262/6332/7220/7223/54795
GO:0003206	cardiac chamber morphogenesis	BP	20	0.155039	0.000137323	20/836	129/18670	1.17347e-06	0.000110671	652/653/2263/2294/2627/23462/4624/3084/8828/5950/6092/6262/6423/6586/6899/6909/6910/7049/7481/7472
GO:0048286	lung alveolus development	BP	11	0.268293	0.00014012	11/836	41/18670	1.25003e-06	0.000112924	100/652/2263/3169/2294/2627/93649/5241/23657/6943/7043
GO:0001837	epithelial to mesenchymal transition	BP	21	0.148936	0.00014012	21/836	141/18670	1.25438e-06	0.000112924	8313/652/653/80237/2042/81610/2263/3169/2295/23462/8091/3249/6275/6423/6591/6910/7043/7049/55273/7481/7472
GO:0016049	cell growth	BP	46	0.0950413	0.000142852	46/836	484/18670	1.3079e-06	0.000115126	148/627/684/57699/1410/6387/1808/2045/11170/10516/2203/2273/2487/51083/2786/3249/3479/3676/8425/4131/55384/4323/10071/93649/23327/8828/4916/57144/10611/5468/84722/92304/10371/9723/80031/5270/6423/6456/80736/6586/6857/7414/58189/7481/7490/9839
GO:0099106	ion channel regulator activity	MF	19	0.161017	0.000142948	19/813	118/17696	1.7454e-06	0.000127322	857/57628/1804/5348/53826/2669/51440/7881/10008/23630/30818/3779/23327/4852/5350/5579/5592/6236/27075
GO:1903522	regulation of blood circulation	BP	33	0.111111	0.000161615	33/836	297/18670	1.51257e-06	0.000130247	100/148/153/287/477/857/1131/1824/1908/5348/53826/2775/27129/3750/10008/23630/30818/3760/3781/4624/4842/4880/81285/8654/5350/5732/6262/10371/6546/6863/6909/7220/54795
GO:0002026	regulation of the force of heart contraction	BP	9	0.333333	0.000163989	9/836	27/18670	1.56816e-06	0.000132161	148/153/477/857/4624/4842/5350/6262/6546
GO:0048863	stem cell differentiation	BP	30	0.116732	0.000166546	30/836	257/18670	1.62649e-06	0.000134221	2/309/652/1908/1910/80237/4072/100170841/2263/3169/2487/2627/2823/8091/4254/93649/3084/8828/5308/10371/9723/80031/6591/6660/4070/407738/6899/6909/6910/9839
GO:0048568	embryonic organ development	BP	42	0.0981308	0.000167235	42/836	428/18670	1.66724e-06	0.000134776	100/652/653/1280/1290/1746/2202/2200/2260/2263/2323/2304/2294/2295/2487/23462/3236/3249/8516/4254/4323/4325/8013/203447/116039/56034/5919/5950/348093/9750/7732/6262/80736/84189/6768/6899/6909/6943/7043/259236/7481/7472
GO:0019199	transmembrane receptor protein kinase activity	MF	15	0.189873	0.000180753	15/813	79/17696	2.59908e-06	0.000160995	658/4921/2202/2042/2045/2047/2065/2260/2263/2264/8425/8828/4914/4916/7049
GO:0016247	channel regulator activity	MF	21	0.145833	0.000180753	21/813	144/17696	2.6484e-06	0.000160995	857/57628/1804/5348/53826/2669/51440/7881/10008/23630/30818/3779/23327/4842/4852/5350/5579/5592/5652/6236/27075
GO:0005267	potassium channel activity	MF	19	0.154472	0.000191826	19/813	123/17696	3.30387e-06	0.000170857	2897/3249/7881/3745/3747/3750/10008/23630/30818/3772/3760/3764/3778/3779/3781/3783/3785/56479/343450
GO:0015267	channel activity	MF	45	0.0949367	0.000191826	45/813	474/17696	3.39057e-06	0.000170857	121601/196527/309/773/9635/1364/54102/5348/2562/2705/2706/2823/2892/2897/3249/7881/3745/3747/3750/10008/23630/30818/3772/3760/3764/3778/3779/3781/3783/3785/56479/343450/80131/6262/6332/6563/57419/26872/79838/140738/7220/7223/54795/79054/55503
GO:0022803	passive transmembrane transporter activity	MF	45	0.0947368	0.000191826	45/813	475/17696	3.58461e-06	0.000170857	121601/196527/309/773/9635/1364/54102/5348/2562/2705/2706/2823/2892/2897/3249/7881/3745/3747/3750/10008/23630/30818/3772/3760/3764/3778/3779/3781/3783/3785/56479/343450/80131/6262/6332/6563/57419/26872/79838/140738/7220/7223/54795/79054/55503
GO:0015079	potassium ion transmembrane transporter activity	MF	22	0.138365	0.000191826	22/813	159/17696	3.74751e-06	0.000170857	477/2897/3249/7881/3745/3747/3750/10008/23630/30818/3772/3760/3764/3778/3779/3781/3783/3785/56479/343450/57419/84679
GO:1901379	regulation of potassium ion transmembrane transport	BP	16	0.177778	0.000213504	16/836	90/18670	2.17196e-06	0.000172065	287/196527/857/57628/1804/1908/2273/51083/7881/3747/10008/23630/30818/3779/3781/23327
GO:0002027	regulation of heart rate	BP	17	0.168317	0.000219967	17/836	101/18670	2.315e-06	0.000177274	100/148/153/287/857/1824/1908/10008/23630/3760/4624/5350/6262/10371/6546/6863/54795
GO:0070838	divalent metal ion transport	BP	45	0.0939457	0.000219967	45/836	479/18670	2.32722e-06	0.000177274	148/79026/287/196527/309/477/27032/773/857/6366/57214/6387/1950/2259/2247/2645/2669/2775/2823/9455/3603/10008/3783/931/4638/348938/4842/64805/5350/5579/9104/8787/6236/6262/57419/159371/6546/6769/140738/7220/7223/54795/79054/55503/27075
GO:0005901	caveola	CC	14	0.175	0.00022516	14/873	80/19717	9.93351e-06	0.000176762	148/477/857/858/8436/30846/5348/3778/23209/4842/64805/5740/7035/7223
GO:0007411	axon guidance	BP	31	0.112319	0.0002303	31/836	276/18670	2.48896e-06	0.000185602	627/658/1123/6387/1600/1808/2042/2045/2047/9638/64843/3908/59352/4147/4684/91624/8013/8828/9369/4914/23022/5578/494470/6092/10371/9723/80031/6586/90249/8633/128434
GO:0045926	negative regulation of growth	BP	29	0.116466	0.0002303	29/836	249/18670	2.53026e-06	0.000185602	153/652/684/1410/2045/2203/2273/2487/51083/9518/2786/55384/5468/84722/5753/5950/92304/10371/9723/80031/5270/6423/6586/6910/7093/58189/7481/7490/23286
GO:0003197	endocardial cushion development	BP	11	0.25	0.000235714	11/836	44/18670	2.68302e-06	0.000189964	652/653/2065/2294/140628/23462/6092/6591/6909/6910/55273
GO:0097485	neuron projection guidance	BP	31	0.111913	0.000235714	31/836	277/18670	2.68565e-06	0.000189964	627/658/1123/6387/1600/1808/2042/2045/2047/9638/64843/3908/59352/4147/4684/91624/8013/8828/9369/4914/23022/5578/494470/6092/10371/9723/80031/6586/90249/8633/128434
GO:0055025	positive regulation of cardiac muscle tissue development	BP	13	0.209677	0.000247819	13/836	62/18670	2.874e-06	0.00019972	652/2065/2247/2260/2263/2627/3479/93649/3084/6909/6910/7049/7472
GO:0007409	axonogenesis	BP	44	0.0940171	0.000250224	44/836	468/18670	2.9528e-06	0.000201659	9331/627/658/1000/1123/6387/1600/1808/2042/2045/2047/9638/2263/64843/3676/3908/59352/4130/4131/4147/4168/4684/91624/8013/8828/9369/4914/4916/23022/5578/494470/6092/6277/10371/9723/80031/6586/26050/84189/90249/8633/7414/128434/9839
GO:0030282	bone mineralization	BP	18	0.157895	0.000253694	18/836	114/18670	3.04537e-06	0.000204455	84059/196527/54829/8313/652/658/645811/1278/4921/2263/2824/3479/116039/5744/6546/7043/54795/7481
GO:0034702	ion channel complex	CC	31	0.10299	0.000257397	31/873	301/19717	1.18965e-05	0.00020207	196527/773/1364/54102/57628/1804/2562/2892/2897/7881/3745/3747/3750/10008/23630/30818/3760/3764/3778/3779/3783/3785/56479/57554/80131/4842/6262/6332/7220/7223/54795
GO:0019897	extrinsic component of plasma membrane	CC	21	0.127273	0.000272525	21/873	165/19717	1.33325e-05	0.000213946	858/1008/1015/1000/22866/1837/55040/10979/2775/2781/2786/7881/57664/5652/5753/6277/5270/6768/6769/7053/7472
GO:0030315	T-tubule	CC	11	0.211538	0.000272525	11/873	52/19717	1.37407e-05	0.000213946	148/79026/113146/287/477/5348/3760/4842/6546/6769/7043
GO:0072511	divalent inorganic cation transport	BP	45	0.0925926	0.000280205	45/836	486/18670	3.42062e-06	0.000225821	148/79026/287/196527/309/477/27032/773/857/6366/57214/6387/1950/2259/2247/2645/2669/2775/2823/9455/3603/10008/3783/931/4638/348938/4842/64805/5350/5579/9104/8787/6236/6262/57419/159371/6546/6769/140738/7220/7223/54795/79054/55503/27075
GO:0034703	cation channel complex	CC	25	0.113636	0.000298035	25/873	220/19717	1.56531e-05	0.000233973	773/57628/1804/2892/2897/7881/3745/3747/3750/10008/23630/30818/3760/3764/3778/3779/3783/3785/56479/4842/6262/6332/7220/7223/54795
GO:0031214	biomineral tissue development	BP	22	0.134969	0.000299856	22/836	163/18670	3.78252e-06	0.000241657	84059/196527/54829/8313/652/658/645811/1278/4921/286077/2263/2824/23462/3479/9622/116039/5744/6546/6899/7043/54795/7481
GO:0110148	biomineralization	BP	22	0.134969	0.000299856	22/836	163/18670	3.78252e-06	0.000241657	84059/196527/54829/8313/652/658/645811/1278/4921/286077/2263/2824/23462/3479/9622/116039/5744/6546/6899/7043/54795/7481
GO:0010810	regulation of cell-substrate adhesion	BP	26	0.12093	0.000315149	26/836	215/18670	4.15001e-06	0.000253982	25890/10551/151887/6366/4680/1307/4921/10085/25975/133584/2042/11170/2192/2199/2294/8324/2824/4323/79625/4811/9480/79834/5881/9723/4070/5212
GO:0045600	positive regulation of fat cell differentiation	BP	13	0.203125	0.000315149	13/836	64/18670	4.18317e-06	0.000253982	83643/252995/2487/55885/5468/5919/6423/285590/6591/6783/54795/222008/11197
GO:0003413	chondrocyte differentiation involved in endochondral bone morphogenesis	BP	9	0.3	0.000315149	9/836	30/18670	4.24073e-06	0.000253982	309/8313/7373/1291/1292/4147/4880/51435/5212
GO:0060048	cardiac muscle contraction	BP	20	0.142857	0.000315149	20/836	140/18670	4.30904e-06	0.000253982	70/148/287/477/857/1824/10008/23630/3760/3764/3781/4624/23327/4842/8654/5350/6262/6444/6546/54795
GO:0086001	cardiac muscle cell action potential	BP	14	0.189189	0.000315149	14/836	74/18670	4.36015e-06	0.000253982	287/477/857/1824/10008/23630/3760/3764/3781/23327/6262/6546/7871/54795
GO:0086003	cardiac muscle cell contraction	BP	14	0.189189	0.000315149	14/836	74/18670	4.36015e-06	0.000253982	287/477/857/1824/10008/23630/3760/3764/3781/23327/5350/6262/6444/54795
GO:0086005	ventricular cardiac muscle cell action potential	BP	10	0.263158	0.00032978	10/836	38/18670	4.62967e-06	0.000265773	287/857/1824/10008/23630/3760/3764/23327/6262/54795
GO:0048608	reproductive structure development	BP	41	0.0951276	0.000337329	41/836	431/18670	4.80428e-06	0.000271857	100/638/652/653/658/1634/1718/2263/2288/3169/2295/2627/2705/2706/23462/10481/3239/3400/4254/4323/93649/4693/4824/203447/4914/5241/5468/5740/5950/6092/10371/5104/5270/6423/6586/6768/56977/6943/7472/7482/7490
GO:0035265	organ growth	BP	25	0.122549	0.000345038	25/836	204/18670	4.98427e-06	0.00027807	148/309/7373/1291/1292/4921/2247/2252/2260/2263/2627/3479/4147/4624/4880/10611/5950/51435/6909/6910/7049/5212/7472/7490/23286
GO:0032970	regulation of actin filament-based process	BP	38	0.0979381	0.000368336	38/836	388/18670	5.42663e-06	0.000296846	287/477/55971/684/857/6366/10602/1073/6387/1824/2042/11170/80206/122786/2824/10788/83700/163782/10008/25802/4916/130271/5350/22843/55607/5881/57381/390/6262/9723/285590/440335/171024/6863/4070/7043/54795/7481
GO:0003007	heart morphogenesis	BP	29	0.111969	0.000368336	29/836	259/18670	5.54334e-06	0.000296846	70/8313/652/653/1280/22943/79633/2263/2294/140628/2627/23462/4624/3084/8828/5308/5950/6092/6262/6423/6586/6591/6899/6909/6910/7049/55273/7481/7472
GO:0035051	cardiocyte differentiation	BP	22	0.131737	0.000368336	22/836	167/18670	5.65082e-06	0.000296846	70/148/57538/652/22943/80206/8324/2627/3479/4629/4624/93649/3084/10611/5308/6443/6444/6546/6909/6910/7049/7490
GO:0048732	gland development	BP	41	0.09447	0.000368336	41/836	434/18670	5.69553e-06	0.000296846	100/652/857/27122/1950/2119/2194/2252/2260/2263/2288/3169/2304/2294/2487/2627/10481/3239/3249/3400/51599/159296/4824/3084/9480/5241/5307/5308/9104/10371/5104/5270/6591/6899/6909/6943/7043/7049/7481/7472/7490
GO:0061458	reproductive system development	BP	41	0.09447	0.000368336	41/836	434/18670	5.69553e-06	0.000296846	100/638/652/653/658/1634/1718/2263/2288/3169/2295/2627/2705/2706/23462/10481/3239/3400/4254/4323/93649/4693/4824/203447/4914/5241/5468/5740/5950/6092/10371/5104/5270/6423/6586/6768/56977/6943/7472/7482/7490
GO:1901861	regulation of muscle tissue development	BP	21	0.135484	0.000375308	21/836	155/18670	5.8797e-06	0.000302465	652/22943/2047/2065/2247/2260/2263/8324/2627/9734/3479/93649/3084/10891/5950/6899/6909/6910/7049/7093/7472
GO:0003418	growth plate cartilage chondrocyte differentiation	BP	8	0.333333	0.000381932	8/836	24/18670	6.06118e-06	0.000307803	309/7373/1291/1292/4147/4880/51435/5212
GO:0005911	cell-cell junction	CC	38	0.0913462	0.000382998	38/873	416/19717	2.09201e-05	0.000300673	23284/79026/287/477/1000/1365/1364/1366/9073/79827/1305/1308/1501/1803/1824/4072/2264/122786/5348/2705/2706/3249/286676/83700/57554/51599/23209/5819/5101/5239/5376/6442/6546/26872/9900/4070/7223/7414
GO:0022612	gland morphogenesis	BP	18	0.15	0.000399152	18/836	120/18670	6.42037e-06	0.000321681	652/857/2119/2252/2260/2263/3169/10481/3239/3249/3400/159296/4824/5241/10371/6591/6909/7043
GO:0001755	neural crest cell migration	BP	12	0.210526	0.000399152	12/836	57/18670	6.60897e-06	0.000321681	309/652/1908/1910/4254/8828/5308/10371/9723/80031/6899/9839
GO:0055007	cardiac muscle cell differentiation	BP	19	0.143939	0.000399152	19/836	132/18670	6.64899e-06	0.000321681	70/148/57538/652/22943/80206/8324/2627/3479/4629/4624/93649/3084/10611/6443/6444/6546/6910/7490
GO:0048638	regulation of developmental growth	BP	35	0.100865	0.000399152	35/836	347/18670	6.65931e-06	0.000321681	153/10551/627/652/57699/6387/1808/2045/2247/2260/2263/51083/2627/9518/3479/4131/4624/23327/4880/203447/4916/5950/10371/9723/80031/6423/285590/6857/6909/6910/7049/7093/7472/7490/23286
GO:0070252	actin-mediated cell contraction	BP	18	0.14876	0.000428269	18/836	121/18670	7.23221e-06	0.000345146	70/287/477/857/1824/122786/10008/23630/3760/3764/3781/4624/23327/5350/6262/6444/7169/54795
GO:0001508	action potential	BP	19	0.142857	0.000435185	19/836	133/18670	7.43755e-06	0.000350721	148/287/477/857/1824/3745/10008/23630/3760/3764/3781/23327/4916/6262/6332/6546/7871/6863/54795
GO:1901863	positive regulation of muscle tissue development	BP	15	0.170455	0.000444773	15/836	88/18670	7.69191e-06	0.000358448	652/2065/2247/2260/2263/2627/3479/93649/3084/10891/6899/6909/6910/7049/7472
GO:0001708	cell fate specification	BP	16	0.161616	0.00044869	16/836	99/18670	7.85093e-06	0.000361604	22943/54738/2247/2260/3169/8324/3236/64843/3110/23040/4916/6423/6899/6909/9496/6910
GO:0045444	fat cell differentiation	BP	26	0.116592	0.000457724	26/836	223/18670	8.10214e-06	0.000368885	153/83643/25999/64641/2867/252995/2487/2662/8091/3400/55885/8013/5468/10891/5919/6097/862/6423/285590/6591/79689/6783/57761/54795/222008/11197
GO:0003205	cardiac chamber development	BP	22	0.128655	0.000464768	22/836	171/18670	8.32139e-06	0.000374562	287/652/653/2263/2294/2627/23462/4624/93649/3084/8828/5950/6092/6262/6423/6586/6899/6909/6910/7049/7481/7472
GO:0072001	renal system development	BP	31	0.105802	0.000472072	31/836	293/18670	8.5482e-06	0.000380448	284/652/1634/2018/2028/4072/2045/79633/2200/2247/2260/2263/2294/2650/153572/8516/55083/8549/93649/4811/4824/116039/5228/5950/9104/6092/4070/6943/7481/7482/7490
GO:0055024	regulation of cardiac muscle tissue development	BP	16	0.16	0.000489528	16/836	100/18670	8.96389e-06	0.000394516	652/22943/2065/2247/2260/2263/8324/2627/3479/93649/3084/5950/6909/6910/7049/7472
GO:0005216	ion channel activity	MF	41	0.0942529	0.000527391	41/813	435/17696	1.09471e-05	0.000469741	121601/196527/309/773/9635/1364/54102/5348/2562/2823/2892/2897/3249/7881/3745/3747/3750/10008/23630/30818/3772/3760/3764/3778/3779/3781/3783/3785/56479/343450/80131/6262/6332/57419/79838/140738/7220/7223/54795/79054/55503
GO:0048705	skeletal system morphogenesis	BP	27	0.112971	0.000530292	27/836	239/18670	9.81823e-06	0.000427368	309/8313/652/658/1305/7373/1280/1291/1292/1746/2260/2263/64399/3236/4147/4323/4325/4880/116039/133522/51435/6423/285590/6899/9496/7043/5212
GO:0014033	neural crest cell differentiation	BP	15	0.166667	0.000545669	15/836	90/18670	1.02139e-05	0.000439761	309/652/1908/1910/2487/4254/3084/8828/5308/10371/9723/80031/6591/6899/9839
GO:0001558	regulation of cell growth	BP	39	0.09375	0.000605414	39/836	416/18670	1.14554e-05	0.00048791	627/684/57699/1410/6387/1808/2045/11170/10516/2203/2273/2487/51083/2786/3249/3479/8425/4131/55384/4323/10071/93649/23327/4916/57144/5468/84722/92304/10371/9723/80031/5270/6423/80736/6586/6857/58189/7481/7490
GO:0046873	metal ion transmembrane transporter activity	MF	41	0.0933941	0.00061956	41/813	439/17696	1.36167e-05	0.000551835	309/477/27032/773/2823/2897/3249/7881/3745/3747/3750/10008/23630/30818/3772/3760/3764/3778/3779/3781/3783/3785/56479/343450/348938/6262/6332/201780/64849/57419/8671/11254/6546/84679/133308/140738/7220/7223/54795/79054/55503
GO:0048754	branching morphogenesis of an epithelial tube	BP	20	0.133333	0.000648968	20/836	150/18670	1.24116e-05	0.00052301	652/1950/2119/79633/2247/2263/3169/2294/64399/4323/4824/5228/5241/9723/6423/4070/6943/7472/7482/7490
GO:0014032	neural crest cell development	BP	14	0.17284	0.000667446	14/836	81/18670	1.30366e-05	0.000537902	309/652/1908/1910/4254/3084/8828/5308/10371/9723/80031/6591/6899/9839
GO:0022617	extracellular matrix disassembly	BP	14	0.17284	0.000667446	14/836	81/18670	1.30366e-05	0.000537902	2/11096/4921/1803/1991/2264/3249/3817/9622/4323/4325/222663/285590/7093
GO:0010092	specification of animal organ identity	BP	9	0.264706	0.000670408	9/836	34/18670	1.32308e-05	0.000540289	8313/652/22943/2260/2263/140628/6092/7472/7482
GO:0006941	striated muscle contraction	BP	22	0.124294	0.000727079	22/836	177/18670	1.44972e-05	0.000585961	70/148/287/477/857/1824/1837/10008/23630/3760/3764/3781/4624/23327/4842/8654/5350/6262/6444/6546/6769/54795
GO:0050804	modulation of chemical synaptic transmission	BP	40	0.0917431	0.000731985	40/836	436/18670	1.47439e-05	0.000589915	148/321/477/627/773/1000/1056/56853/1524/22943/1979/2047/11170/2259/2897/3745/3908/4130/4131/4885/4914/5334/10769/25953/55607/5577/5579/5865/5923/5270/23657/6623/57537/6853/6857/23208/9066/143425/6863/6865
GO:0016202	regulation of striated muscle tissue development	BP	20	0.131579	0.0007411	20/836	152/18670	1.51433e-05	0.000597261	652/22943/2047/2065/2247/2260/2263/8324/2627/9734/3479/93649/3084/5950/6899/6909/6910/7049/7093/7472
GO:0072132	mesenchyme morphogenesis	BP	11	0.211538	0.0007411	11/836	52/18670	1.52291e-05	0.000597261	70/653/2260/2294/140628/23462/6092/6591/6909/55273/7481
GO:0099177	regulation of trans-synaptic signaling	BP	40	0.0915332	0.000749327	40/836	437/18670	1.55506e-05	0.000603891	148/321/477/627/773/1000/1056/56853/1524/22943/1979/2047/11170/2259/2897/3745/3908/4130/4131/4885/4914/5334/10769/25953/55607/5577/5579/5865/5923/5270/23657/6623/57537/6853/6857/23208/9066/143425/6863/6865
GO:0048562	embryonic organ morphogenesis	BP	30	0.104167	0.000768679	30/836	288/18670	1.61086e-05	0.000619487	652/1280/1746/2202/2200/2260/2263/2304/2294/2295/2487/3236/3249/8516/4323/4325/8013/116039/5950/348093/9750/6262/80736/84189/6899/6909/6943/7043/259236/7481
GO:0008083	growth factor activity	MF	21	0.128834	0.000782069	21/813	163/17696	1.89264e-05	0.00069658	627/652/653/6387/22943/2202/1950/2259/2247/2252/2662/9518/3479/4254/3084/9542/4969/56034/5228/7043/7060
GO:0022839	ion gated channel activity	MF	10	0.232558	0.000782069	10/813	43/17696	1.90982e-05	0.00069658	121601/196527/9635/3249/3778/3779/3781/3783/343450/54795
GO:0032412	regulation of ion transmembrane transporter activity	BP	28	0.107692	0.000785605	28/836	260/18670	1.66232e-05	0.000633128	79026/287/306/477/857/2259/2273/5348/53826/51083/2669/2892/7881/3747/10008/23630/57554/23327/4842/5350/10891/5923/9104/8787/6236/6262/7871/6769
GO:0007009	plasma membrane organization	BP	16	0.152381	0.000792187	16/836	105/18670	1.69236e-05	0.000638432	287/121601/196527/309/55971/857/858/8436/1191/30846/79633/5359/6456/23208/9066/116238
GO:1901888	regulation of cell junction assembly	BP	23	0.119792	0.000794501	23/836	192/18670	1.71347e-05	0.000640297	23284/627/857/1307/22943/2042/2045/2047/11170/2824/158038/54674/4323/4914/4916/10611/79834/55607/64284/6092/26050/84189/6591
GO:0006029	proteoglycan metabolic process	BP	15	0.159574	0.000806026	15/836	94/18670	1.75505e-05	0.000649585	81792/27087/658/124583/9469/1280/1634/133584/2300/9955/90161/3479/79625/50859/1462
GO:0051153	regulation of striated muscle cell differentiation	BP	17	0.145299	0.000806026	17/836	117/18670	1.77112e-05	0.000649585	627/652/22943/30846/2323/8324/9518/9734/3479/4323/93649/341676/3084/84814/9750/92304/6899
GO:0070588	calcium ion transmembrane transport	BP	32	0.100313	0.000824609	32/836	319/18670	1.82874e-05	0.000664561	79026/287/196527/309/477/27032/773/6366/57214/2259/2247/2669/2823/10008/4842/64805/5350/9104/8787/6236/6262/57419/159371/6546/6769/140738/7220/7223/54795/79054/55503/27075
GO:0004714	transmembrane receptor protein tyrosine kinase activity	MF	12	0.193548	0.000824691	12/813	62/17696	2.11459e-05	0.000734542	4921/2202/2042/2045/2047/2065/2260/2263/2264/8828/4914/4916
GO:0003416	endochondral bone growth	BP	10	0.227273	0.00084651	10/836	44/18670	1.9041e-05	0.000682211	309/7373/1291/1292/4921/2263/4147/4880/51435/5212
GO:2001023	regulation of response to drug	BP	16	0.150943	0.00084651	16/836	106/18670	1.91175e-05	0.000682211	477/858/6387/51083/2587/8091/8013/5831/5865/6623/6857/23208/57586/9066/143425/6865
GO:0034394	protein localization to cell surface	BP	12	0.190476	0.000854875	12/836	63/18670	1.94804e-05	0.000688953	284/287/627/1950/10516/2252/338328/2824/4130/23327/7414/7481
GO:0060560	developmental growth involved in morphogenesis	BP	26	0.110638	0.000896769	26/836	235/18670	2.06175e-05	0.000722716	627/652/57699/6387/1808/2045/2263/51083/3239/3676/55083/4131/23327/8828/4916/10371/9723/80031/6423/6456/6586/6857/6909/7414/7481/9839
GO:0030900	forebrain development	BP	36	0.0944882	0.000899573	36/836	381/18670	2.0865e-05	0.000724976	306/652/1000/6387/1600/22943/1745/1746/1767/2018/79633/9638/2260/2263/2775/3400/3747/3912/4642/4852/8013/3084/8828/64805/5307/5308/10891/5592/5881/6092/10371/23657/6546/26050/7482/9839
GO:0030048	actin filament-based movement	BP	19	0.132867	0.000913693	19/836	143/18670	2.13784e-05	0.000736355	70/287/477/857/1824/122786/10008/23630/3760/3764/3781/4624/4646/23327/5350/6262/6444/7169/54795
GO:0060428	lung epithelium development	BP	9	0.25	0.000926433	9/836	36/18670	2.19099e-05	0.000746623	10551/652/2252/2263/3169/2627/57333/25803/7472
GO:0060562	epithelial tube morphogenesis	BP	32	0.0993789	0.000926433	32/836	322/18670	2.20534e-05	0.000746623	81792/652/653/1950/2045/2119/79633/2247/2263/3169/2294/64399/153572/55083/8549/4323/4824/5228/5241/6262/9723/6423/6768/4070/6899/6909/6943/7481/7472/7482/7490/9839
GO:0048634	regulation of muscle organ development	BP	20	0.128205	0.00092804	20/836	156/18670	2.22805e-05	0.000747917	652/22943/2047/2065/2247/2260/2263/8324/2627/9734/3479/93649/3084/5950/6899/6909/6910/7049/7093/7472
GO:0048645	animal organ formation	BP	12	0.1875	0.00093484	12/836	64/18670	2.30105e-05	0.000753398	8313/652/22943/2260/2263/140628/2627/6092/6910/7472/7482/7490
GO:0014031	mesenchymal cell development	BP	14	0.164706	0.00093484	14/836	85/18670	2.30144e-05	0.000753398	309/652/1908/1910/4254/3084/8828/5308/10371/9723/80031/6591/6899/9839
GO:0048864	stem cell development	BP	14	0.164706	0.00093484	14/836	85/18670	2.30144e-05	0.000753398	309/652/1908/1910/4254/3084/8828/5308/10371/9723/80031/6591/6899/9839
GO:0071772	response to BMP	BP	21	0.123529	0.000989373	21/836	170/18670	2.47595e-05	0.000797347	81792/652/653/658/91851/1280/22943/1745/2200/140628/2627/9518/64388/4624/348093/494470/6262/6423/7049/55273/222008
GO:0071773	cellular response to BMP stimulus	BP	21	0.123529	0.000989373	21/836	170/18670	2.47595e-05	0.000797347	81792/652/653/658/91851/1280/22943/1745/2200/140628/2627/9518/64388/4624/348093/494470/6262/6423/7049/55273/222008
GO:0044291	cell-cell contact zone	CC	12	0.169014	0.00102047	12/873	71/19717	6.05597e-05	0.00080112	79026/287/477/1000/1824/5348/83700/5819/5101/5239/6546/7414
GO:0005583	fibrillar collagen trimer	CC	5	0.454545	0.00102047	5/873	11/19717	6.21714e-05	0.00080112	1278/1280/1290/50509/4060
GO:0098643	banded collagen fibril	CC	5	0.454545	0.00102047	5/873	11/19717	6.21714e-05	0.00080112	1278/1280/1290/50509/4060
GO:0048663	neuron fate commitment	BP	12	0.184615	0.00107355	12/836	65/18670	2.70845e-05	0.000865186	652/1745/1746/100170841/54738/3169/3236/64843/3110/23040/3084/4916
GO:0001704	formation of primary germ layer	BP	17	0.140496	0.00108482	17/836	121/18670	2.76812e-05	0.000874271	652/1290/1291/22943/2260/2263/2294/8324/2627/8091/3676/8516/3912/4323/8013/6423/7481
GO:0003156	regulation of animal organ formation	BP	9	0.243243	0.00108482	9/836	37/18670	2.78103e-05	0.000874271	652/22943/2260/140628/6092/6910/7472/7482/7490
GO:0061337	cardiac conduction	BP	19	0.130137	0.00110366	19/836	146/18670	2.87239e-05	0.000889448	287/477/857/1824/5348/53826/3750/10008/23630/30818/3760/3781/4842/4880/5350/6262/6546/7220/54795
GO:0050919	negative chemotaxis	BP	10	0.217391	0.00110366	10/836	46/18670	2.88429e-05	0.000889448	2045/59352/3084/8828/6092/10371/9723/80031/6586/8633
GO:0022898	regulation of transmembrane transporter activity	BP	28	0.104478	0.00110366	28/836	268/18670	2.89667e-05	0.000889448	79026/287/306/477/857/2259/2273/5348/53826/51083/2669/2892/7881/3747/10008/23630/57554/23327/4842/5350/10891/5923/9104/8787/6236/6262/7871/6769
GO:0060411	cardiac septum morphogenesis	BP	13	0.171053	0.00110608	13/836	76/18670	2.96163e-05	0.000891399	652/653/2263/2627/23462/8828/6092/6586/6899/6909/6910/7049/7481
GO:0042391	regulation of membrane potential	BP	39	0.0898618	0.00110608	39/836	434/18670	2.99732e-05	0.000891399	148/153/287/477/773/857/56853/1634/1824/2259/2273/5348/2562/2892/2897/388135/642938/3745/3747/10008/23630/3760/3764/3778/3781/3783/343450/23327/4916/5350/64208/55607/5831/6262/6332/6546/7871/6863/54795
GO:0032409	regulation of transporter activity	BP	29	0.102473	0.00110608	29/836	283/18670	3.01099e-05	0.000891399	79026/287/306/477/857/2259/2273/5348/53826/51083/2669/2892/7881/3747/10008/23630/57554/23327/4842/5350/5468/10891/5923/9104/8787/6236/6262/7871/6769
GO:0045844	positive regulation of striated muscle tissue development	BP	14	0.16092	0.00110608	14/836	87/18670	3.01555e-05	0.000891399	652/2065/2247/2260/2263/2627/3479/93649/3084/6899/6909/6910/7049/7472
GO:0048636	positive regulation of muscle organ development	BP	14	0.16092	0.00110608	14/836	87/18670	3.01555e-05	0.000891399	652/2065/2247/2260/2263/2627/3479/93649/3084/6899/6909/6910/7049/7472
GO:0060688	regulation of morphogenesis of a branching structure	BP	11	0.196429	0.00115215	11/836	56/18670	3.18805e-05	0.000928533	652/2119/2252/2260/2263/3239/5228/6591/4070/7472/7482
GO:0086002	cardiac muscle cell action potential involved in contraction	BP	11	0.196429	0.00115215	11/836	56/18670	3.18805e-05	0.000928533	287/857/1824/10008/23630/3760/3764/3781/23327/6262/54795
GO:0006836	neurotransmitter transport	BP	28	0.103704	0.001184	28/836	270/18670	3.31356e-05	0.000954198	100/148/321/477/8618/2824/3382/4129/4842/25953/55607/5579/5799/5865/80736/11254/23657/6623/415117/9900/6853/6857/23208/9066/143425/6865/114088/7223
GO:0001759	organ induction	BP	7	0.318182	0.001184	7/836	22/18670	3.32435e-05	0.000954198	652/22943/2260/140628/6092/7472/7482
GO:0060351	cartilage development involved in endochondral bone morphogenesis	BP	10	0.212766	0.00123514	10/836	47/18670	3.51819e-05	0.00099541	309/8313/7373/1280/1291/1292/4147/4880/51435/5212
GO:0098868	bone growth	BP	10	0.212766	0.00123514	10/836	47/18670	3.51819e-05	0.00099541	309/7373/1291/1292/4921/2263/4147/4880/51435/5212
GO:2000833	positive regulation of steroid hormone secretion	BP	5	0.5	0.00129456	5/836	10/18670	3.71381e-05	0.0010433	114897/51083/2587/4824/6863
GO:0055074	calcium ion homeostasis	BP	41	0.0870488	0.00135957	41/836	471/18670	3.92795e-05	0.00109569	148/287/309/477/27032/114897/773/857/6366/57214/1524/6387/10563/2833/1908/1910/1991/2247/2587/9170/931/4842/5350/5579/5732/5737/9104/6262/1903/6444/57419/159371/6546/9900/6863/130733/7220/7223/54795/79054/55503
GO:0005261	cation channel activity	MF	33	0.0979228	0.00136507	33/813	337/17696	3.66686e-05	0.00121585	196527/309/773/2823/2892/2897/3249/7881/3745/3747/3750/10008/23630/30818/3772/3760/3764/3778/3779/3781/3783/3785/56479/343450/6262/6332/57419/140738/7220/7223/54795/79054/55503
GO:0030021	extracellular matrix structural constituent conferring compression resistance	MF	7	0.318182	0.00139417	7/813	22/17696	3.91526e-05	0.00124177	54829/1634/1404/4060/4969/5553/1462
GO:0002063	chondrocyte development	BP	10	0.208333	0.00146675	10/836	48/18670	4.26746e-05	0.00118207	8313/658/7373/1291/1292/4147/5744/51435/6423/5212
GO:0033627	cell adhesion mediated by integrin	BP	12	0.176471	0.00147764	12/836	68/18670	4.3292e-05	0.00119085	100/6366/1307/10563/1803/2200/199920/3676/64805/5881/6423/6591
GO:0006874	cellular calcium ion homeostasis	BP	40	0.0873362	0.00152715	40/836	458/18670	4.52168e-05	0.00123075	148/287/309/477/27032/114897/773/857/6366/57214/1524/6387/10563/2833/1908/1910/1991/2247/2587/9170/931/4842/5350/5579/5732/5737/9104/6262/1903/57419/159371/6546/9900/6863/130733/7220/7223/54795/79054/55503
GO:0007416	synapse assembly	BP	21	0.118644	0.00152715	21/836	177/18670	4.53641e-05	0.00123075	23284/627/1000/1056/22943/2045/2047/2562/2823/158038/54674/4131/3084/4914/4916/10611/55607/64284/6092/26050/84189
GO:0001823	mesonephros development	BP	15	0.147059	0.00157909	15/836	102/18670	4.72283e-05	0.00127261	652/4072/79633/2247/2260/2263/55083/116039/5228/6092/4070/6943/7481/7482/7490
GO:0050954	sensory perception of mechanical stimulus	BP	20	0.121212	0.00167256	20/836	165/18670	5.03639e-05	0.00134793	84059/57214/1280/6387/2260/2562/2706/9455/3249/4646/4914/9750/5270/5172/84189/6591/84530/6907/6899/259236
GO:0015850	organic hydroxy compound transport	BP	27	0.103053	0.00167517	27/836	262/18670	5.07833e-05	0.00135004	114897/857/1056/1066/1191/6387/1950/51083/2587/2824/3745/3931/4129/4842/64805/5468/5865/5950/201780/6623/6646/6857/23208/57586/9066/143425/6863
GO:0048546	digestive tract morphogenesis	BP	10	0.204082	0.00168707	10/836	49/18670	5.14873e-05	0.00135963	10551/652/2263/2294/3239/159296/348093/6423/6943/7481
GO:0044325	ion channel binding	MF	17	0.137097	0.00178516	17/813	124/17696	5.23125e-05	0.00159002	287/857/57628/2273/5348/7881/3745/3747/10008/23630/30818/23327/4842/55607/6262/6546/6769
GO:0043034	costamere	CC	6	0.315789	0.00187802	6/873	19/19717	0.000122308	0.00147434	79026/113146/287/2318/5239/7414
GO:0098644	complex of collagen trimers	CC	6	0.315789	0.00187802	6/873	19/19717	0.000122308	0.00147434	1278/1280/1288/1290/50509/4060
GO:2001257	regulation of cation channel activity	BP	21	0.116667	0.00189228	21/836	180/18670	5.81353e-05	0.00152501	79026/287/306/857/2259/51083/2669/2892/7881/3747/10008/23630/57554/4842/5350/10891/5923/8787/6236/7871/6769
GO:0046394	carboxylic acid biosynthetic process	BP	33	0.0929577	0.00202557	33/836	355/18670	6.2768e-05	0.00163243	8309/23600/443/23743/57214/9023/1634/1950/54898/79993/2194/2264/2346/219595/2628/2687/2681/84706/112817/5730/5740/5742/5831/65263/5947/9104/6319/79966/256987/11001/85414/57761/1462
GO:0051147	regulation of muscle cell differentiation	BP	21	0.116022	0.00202557	21/836	181/18670	6.30543e-05	0.00163243	627/652/663/1000/22943/30846/2263/2323/8324/9518/9734/3479/4323/93649/341676/3084/84814/348093/9750/92304/6899
GO:0016053	organic acid biosynthetic process	BP	33	0.0926966	0.00211591	33/836	356/18670	6.6297e-05	0.00170523	8309/23600/443/23743/57214/9023/1634/1950/54898/79993/2194/2264/2346/219595/2628/2687/2681/84706/112817/5730/5740/5742/5831/65263/5947/9104/6319/79966/256987/11001/85414/57761/1462
GO:0098631	cell adhesion mediator activity	MF	11	0.186441	0.00218465	11/813	59/17696	6.66866e-05	0.00194585	55971/4345/1824/4072/3672/3875/91624/23022/10611/4070/128434
GO:0002685	regulation of leukocyte migration	BP	22	0.112245	0.00222883	22/836	196/18670	7.02886e-05	0.00179624	100/196527/653/6366/4345/1524/6387/10563/2833/1908/1991/3676/83700/4254/4323/64805/5228/7941/5919/9750/6793/7060
GO:0051963	regulation of synapse assembly	BP	15	0.141509	0.00234247	15/836	106/18670	7.43492e-05	0.00188783	23284/627/22943/2045/2047/158038/54674/4914/4916/10611/55607/64284/6092/26050/84189
GO:0007160	cell-matrix adhesion	BP	24	0.106667	0.00238132	24/836	225/18670	7.60665e-05	0.00191913	81792/6366/4680/1305/1307/1308/50509/4921/2042/11170/10516/10979/2824/3672/3676/8516/83700/4323/4811/22795/9480/79834/9723/7414
GO:0098632	cell-cell adhesion mediator activity	MF	10	0.2	0.00240866	10/813	50/17696	7.64652e-05	0.00214536	55971/4345/1824/4072/3875/91624/23022/10611/4070/128434
GO:0051155	positive regulation of striated muscle cell differentiation	BP	12	0.166667	0.00241132	12/836	72/18670	7.75154e-05	0.00194331	652/30846/2323/9518/3479/4323/93649/341676/3084/9750/92304/6899
GO:0006937	regulation of muscle contraction	BP	20	0.116959	0.00258239	20/836	171/18670	8.35401e-05	0.00208117	100/148/287/309/477/857/1131/1824/126393/10008/3778/93649/4842/8654/5350/5592/6262/6546/6865/54795
GO:0042476	odontogenesis	BP	17	0.128788	0.00258483	17/836	132/18670	8.50396e-05	0.00208314	11096/54829/8313/652/645811/1278/1745/1746/2263/2775/9622/3912/159296/116039/5308/6899/7043
GO:0045598	regulation of fat cell differentiation	BP	17	0.128788	0.00258483	17/836	132/18670	8.50396e-05	0.00208314	83643/252995/2487/3400/55885/5468/5919/6097/862/6423/285590/6591/6783/57761/54795/222008/11197
GO:0010830	regulation of myotube differentiation	BP	11	0.177419	0.00258483	11/836	62/18670	8.51969e-05	0.00208314	627/30846/2323/9518/9734/4323/93649/84814/9750/92304/6899
GO:0060421	positive regulation of heart growth	BP	10	0.192308	0.00264684	10/836	52/18670	8.77791e-05	0.00213311	2247/2260/2263/2627/3479/6909/6910/7049/7472/7490
GO:0003414	chondrocyte morphogenesis involved in endochondral bone morphogenesis	BP	6	0.333333	0.0027376	6/836	18/18670	9.24602e-05	0.00220626	7373/1291/1292/4147/51435/5212
GO:0003429	growth plate cartilage chondrocyte morphogenesis	BP	6	0.333333	0.0027376	6/836	18/18670	9.24602e-05	0.00220626	7373/1291/1292/4147/51435/5212
GO:0090171	chondrocyte morphogenesis	BP	6	0.333333	0.0027376	6/836	18/18670	9.24602e-05	0.00220626	7373/1291/1292/4147/51435/5212
GO:0030308	negative regulation of cell growth	BP	21	0.112903	0.00273977	21/836	186/18670	9.36484e-05	0.00220801	684/1410/2045/2203/2273/2487/51083/2786/55384/5468/84722/92304/10371/9723/80031/5270/6423/6586/58189/7481/7490
GO:0055001	muscle cell development	BP	21	0.112903	0.00273977	21/836	186/18670	9.36484e-05	0.00220801	70/148/57538/287/652/858/1073/80206/2318/9734/3479/11155/25802/4629/4624/10611/5239/9750/6443/6444/6546
GO:0048306	calcium-dependent protein binding	MF	11	0.180328	0.00277933	11/813	61/17696	9.16263e-05	0.00247552	2/306/309/5648/4642/5881/6275/6277/11075/6853/6857
GO:0055002	striated muscle cell development	BP	20	0.115607	0.00285818	20/836	173/18670	9.82773e-05	0.00230344	70/148/57538/652/858/1073/80206/2318/9734/3479/11155/25802/4629/4624/10611/5239/9750/6443/6444/6546
GO:0030203	glycosaminoglycan metabolic process	BP	19	0.11875	0.00293943	19/836	160/18670	0.000101669	0.00236892	284/27087/9331/57214/9469/4166/1634/1950/133584/2247/10082/9955/90161/80760/4060/79625/4969/50859/1462
GO:0001657	ureteric bud development	BP	14	0.14433	0.00296286	14/836	97/18670	0.000103082	0.0023878	652/4072/79633/2247/2260/2263/55083/5228/6092/4070/6943/7481/7482/7490
GO:0090257	regulation of muscle system process	BP	26	0.100386	0.00305828	26/836	259/18670	0.000107253	0.0024647	100/148/287/309/477/857/1131/1824/140628/126393/3479/10008/3778/93649/4842/8013/8654/5350/10891/5578/5592/6262/6442/6546/6865/54795
GO:0042659	regulation of cell fate specification	BP	5	0.416667	0.00305828	5/836	12/18670	0.000108269	0.0024647	22943/2247/2260/8324/6423
GO:0060442	branching involved in prostate gland morphogenesis	BP	5	0.416667	0.00305828	5/836	12/18670	0.000108269	0.0024647	652/2263/10481/3239/4824
GO:0045992	negative regulation of embryonic development	BP	7	0.269231	0.00306084	7/836	26/18670	0.000109605	0.00246677	652/1290/22943/8324/23432/6423/6909
GO:0060740	prostate gland epithelium morphogenesis	BP	7	0.269231	0.00306084	7/836	26/18670	0.000109605	0.00246677	652/2263/3169/10481/3239/3400/4824
GO:0072163	mesonephric epithelium development	BP	14	0.142857	0.00317957	14/836	98/18670	0.000115394	0.00256245	652/4072/79633/2247/2260/2263/55083/5228/6092/4070/6943/7481/7482/7490
GO:0072164	mesonephric tubule development	BP	14	0.142857	0.00317957	14/836	98/18670	0.000115394	0.00256245	652/4072/79633/2247/2260/2263/55083/5228/6092/4070/6943/7481/7482/7490
GO:0043270	positive regulation of ion transport	BP	27	0.0981818	0.00317957	27/836	275/18670	0.000115797	0.00256245	287/196527/10396/857/57214/1272/6387/1908/2259/2273/5348/51083/3747/10008/23630/3779/4638/4842/64805/5652/5865/9104/8787/6262/6769/6865/7220
GO:0097060	synaptic membrane	CC	36	0.0833333	0.00325857	36/873	432/19717	0.000219064	0.00255814	148/287/1008/1000/1131/22866/1272/1305/64506/1410/2045/53826/2562/2823/2892/2897/9455/388135/642938/8516/3745/3747/3760/3778/57554/8828/4916/10611/8787/7732/6546/415117/23345/6857/23208/9066
GO:0045177	apical part of cell	CC	33	0.0859375	0.00326604	33/873	384/19717	0.000226427	0.00256401	287/684/146894/1000/4680/1364/1600/4921/1803/84417/2028/4072/2065/79633/5348/338328/9455/3249/8516/3747/3778/4118/114569/23209/4646/5337/64284/9750/6573/5172/80736/133308/23043
GO:0010463	mesenchymal cell proliferation	BP	9	0.204545	0.00326672	9/836	44/18670	0.000119636	0.00263269	652/79633/2252/2260/2263/2294/6899/7481/7472
GO:0048333	mesodermal cell differentiation	BP	8	0.228571	0.00337572	8/836	35/18670	0.000125189	0.00272053	652/22943/2260/2263/2294/8091/8516/6423
GO:0019722	calcium-mediated signaling	BP	23	0.105505	0.00337572	23/836	218/18670	0.000125688	0.00272053	100/287/477/1524/2833/1910/2065/9455/3479/4842/3084/64805/5350/55607/5737/10231/9104/6262/201191/6444/6546/55273/54795
GO:0050807	regulation of synapse organization	BP	23	0.105505	0.00337572	23/836	218/18670	0.000125688	0.00272053	23284/58504/627/1000/22943/2045/2047/2119/2823/6453/158038/54674/8828/4914/4916/10611/55607/64284/6092/23657/26050/84189/6678
GO:0035637	multicellular organismal signaling	BP	22	0.107843	0.00339681	22/836	204/18670	0.000127164	0.00273752	287/477/857/1824/5348/53826/83700/3750/10008/23630/30818/3760/3781/4842/4880/4916/5350/6262/6332/6546/7220/54795
GO:0003422	growth plate cartilage morphogenesis	BP	6	0.315789	0.00345467	6/836	19/18670	0.000130033	0.00278416	7373/1291/1292/4147/51435/5212
GO:0022836	gated channel activity	MF	32	0.0932945	0.00350941	32/813	343/17696	0.00011998	0.00312579	121601/196527/309/773/9635/54102/2562/2892/2897/3249/7881/3745/3747/3750/10008/23630/30818/3772/3760/3764/3778/3779/3781/3783/3785/56479/343450/6262/6332/79838/140738/54795
GO:0043583	ear development	BP	23	0.105023	0.00355777	23/836	219/18670	0.000134638	0.00286725	84059/652/653/1280/79633/2260/2263/2487/2562/2706/3249/8516/8549/8013/4916/116039/9750/80736/84189/6678/6899/7043/259236
GO:0002065	columnar/cuboidal epithelial cell differentiation	BP	15	0.133929	0.0036497	15/836	112/18670	0.000140345	0.00294134	10551/652/653/1000/2260/2263/3169/140628/2627/4852/5753/9750/84189/25803/7481
GO:0014902	myotube differentiation	BP	15	0.133929	0.0036497	15/836	112/18670	0.000140345	0.00294134	8038/627/858/30846/2323/9518/9734/3479/4323/93649/4842/84814/9750/92304/6899
GO:1903510	mucopolysaccharide metabolic process	BP	15	0.133929	0.0036497	15/836	112/18670	0.000140345	0.00294134	284/9331/57214/9469/4166/1634/1950/133584/2247/80760/4060/79625/4969/50859/1462
GO:0003148	outflow tract septum morphogenesis	BP	7	0.259259	0.00366143	7/836	27/18670	0.000142285	0.00295078	652/2263/2627/8828/6092/6899/6909
GO:0060384	innervation	BP	7	0.259259	0.00366143	7/836	27/18670	0.000142285	0.00295078	2562/3676/4914/494470/10371/5270/84189
GO:0098900	regulation of action potential	BP	10	0.181818	0.00367975	10/836	55/18670	0.000143746	0.00296555	148/287/857/1824/3745/10008/6262/7871/6863/54795
GO:0048839	inner ear development	BP	21	0.109375	0.00374946	21/836	192/18670	0.000147232	0.00302173	84059/652/1280/79633/2260/2263/2487/2562/2706/3249/8516/8549/8013/4916/9750/80736/84189/6678/6899/7043/259236
GO:0005516	calmodulin binding	MF	22	0.11	0.00385682	22/813	200/17696	0.000136566	0.00343522	57172/200373/2669/10788/3781/3783/3785/56479/4629/4624/4638/4642/4646/4842/5137/6236/6262/6546/6857/9066/54795/55503
GO:0003417	growth plate cartilage development	BP	8	0.222222	0.00391928	8/836	36/18670	0.000154698	0.00315859	309/7373/1291/1292/4147/4880/51435/5212
GO:0051588	regulation of neurotransmitter transport	BP	17	0.122302	0.00407715	17/836	139/18670	0.000161759	0.00328582	148/321/477/2824/4129/4842/25953/55607/5579/5865/6623/9900/6853/6857/23208/143425/6865
GO:0086065	cell communication involved in cardiac conduction	BP	10	0.178571	0.00421448	10/836	56/18670	0.000168065	0.00339649	287/477/857/1824/23630/3760/3781/6262/6546/54795
GO:0070208	protein heterotrimerization	BP	5	0.384615	0.00422786	5/836	13/18670	0.000169458	0.00340728	114897/114898/1278/1291/1292
GO:0061333	renal tubule morphogenesis	BP	12	0.153846	0.00425454	12/836	78/18670	0.000171393	0.00342878	652/79633/2247/153572/55083/8549/5228/4070/6943/7481/7482/7490
GO:0086014	atrial cardiac muscle cell action potential	BP	6	0.3	0.00433478	6/836	20/18670	0.000178756	0.00349344	287/23630/3760/3781/6262/54795
GO:0086026	atrial cardiac muscle cell to AV node cell signaling	BP	6	0.3	0.00433478	6/836	20/18670	0.000178756	0.00349344	287/23630/3760/3781/6262/54795
GO:0086066	atrial cardiac muscle cell to AV node cell communication	BP	6	0.3	0.00433478	6/836	20/18670	0.000178756	0.00349344	287/23630/3760/3781/6262/54795
GO:0015844	monoamine transport	BP	13	0.144444	0.00433478	13/836	90/18670	0.000179036	0.00349344	6387/2824/3745/4129/4842/64805/5865/6623/6857/23208/57586/9066/143425
GO:0045778	positive regulation of ossification	BP	13	0.144444	0.00433478	13/836	90/18670	0.000179036	0.00349344	84059/196527/652/658/4921/2824/3479/4880/116039/6423/6546/6863/7043
GO:0060512	prostate gland morphogenesis	BP	7	0.25	0.00439542	7/836	28/18670	0.000182435	0.00354232	652/2263/3169/10481/3239/3400/4824
GO:0005249	voltage-gated potassium channel activity	MF	13	0.149425	0.0044283	13/813	87/17696	0.000162209	0.00394424	7881/3745/3747/3750/10008/23630/3772/3760/3764/3778/3785/56479/343450
GO:0033002	muscle cell proliferation	BP	24	0.100418	0.00462848	24/836	239/18670	0.000193683	0.00373014	10257/284/652/1991/2047/2247/2260/2263/2627/3479/93649/4880/8013/4969/5468/10891/5592/5950/348093/6909/6910/7043/7049/7472
GO:0021675	nerve development	BP	12	0.151899	0.00462848	12/836	79/18670	0.000193991	0.00373014	627/2047/2065/2562/3676/8828/4914/494470/10371/5270/84189/6899
GO:0051924	regulation of calcium ion transport	BP	25	0.0984252	0.00467049	25/836	254/18670	0.000196702	0.003764	79026/287/477/857/57214/6387/1950/2259/2669/2775/9455/3603/10008/4638/4842/64805/5350/9104/8787/6236/6262/6546/6769/7220/27075
GO:0019838	growth factor binding	MF	17	0.124088	0.00483388	17/813	137/17696	0.000182967	0.00430548	2/658/1278/1280/1291/10563/2065/2260/2263/2264/3489/8425/8828/4914/4916/7043/7049
GO:0050678	regulation of epithelial cell proliferation	BP	33	0.0873016	0.0048711	33/836	378/18670	0.000206142	0.00392567	652/653/857/858/6387/1910/2247/2252/2260/2263/8324/3249/3479/3676/3912/4824/8013/8828/116039/5228/5241/5468/5578/9104/6423/6591/6678/4070/6899/7049/7060/58189/7472
GO:0045178	basal part of cell	CC	9	0.176471	0.00488281	9/873	51/19717	0.00035773	0.00383325	9635/1364/667/2065/3672/3680/3861/64805/4070
GO:0070382	exocytic vesicle	CC	21	0.101449	0.00488281	21/873	207/19717	0.00035903	0.00383325	321/627/3382/3479/5179/5799/5865/7732/6456/133308/85439/415117/9900/6853/9144/6857/23208/57586/9066/143425/114088
GO:0060538	skeletal muscle organ development	BP	19	0.112426	0.00493373	19/836	169/18670	0.000209796	0.00397615	857/858/1073/1634/22943/2047/2317/9734/3236/7881/9215/93649/5307/64208/9750/6899/6943/7093/7490
GO:0072503	cellular divalent inorganic cation homeostasis	BP	40	0.0811359	0.00513624	40/836	493/18670	0.000219453	0.00413935	148/287/309/477/27032/114897/773/857/6366/57214/1524/6387/10563/2833/1908/1910/1991/2247/2587/9170/931/4842/5350/5579/5732/5737/9104/6262/1903/57419/159371/6546/9900/6863/130733/7220/7223/54795/79054/55503
GO:0019935	cyclic-nucleotide-mediated signaling	BP	22	0.103774	0.00516214	22/836	212/18670	0.00022161	0.00416023	283383/23284/148/153/155/1910/1979/51083/2587/23432/3747/8549/4842/4880/81285/5350/5577/5578/5592/5732/5737/5744
GO:0006022	aminoglycan metabolic process	BP	19	0.111765	0.00525149	19/836	170/18670	0.000226514	0.00423224	284/27087/9331/57214/9469/4166/1634/1950/133584/2247/10082/9955/90161/80760/4060/79625/4969/50859/1462
GO:0050803	regulation of synapse structure or activity	BP	23	0.101322	0.00526226	23/836	227/18670	0.000229125	0.00424092	23284/58504/627/1000/22943/2045/2047/2119/2823/6453/158038/54674/8828/4914/4916/10611/55607/64284/6092/23657/26050/84189/6678
GO:0060045	positive regulation of cardiac muscle cell proliferation	BP	8	0.210526	0.00526226	8/836	38/18670	0.000230954	0.00424092	2247/2260/2263/2627/6909/6910/7049/7472
GO:0060441	epithelial tube branching involved in lung morphogenesis	BP	7	0.241379	0.00526226	7/836	29/18670	0.000231261	0.00424092	652/2263/3169/2294/64399/7472/7482
GO:0060536	cartilage morphogenesis	BP	7	0.241379	0.00526226	7/836	29/18670	0.000231261	0.00424092	7373/1291/1292/4147/51435/6591/5212
GO:0055023	positive regulation of cardiac muscle tissue growth	BP	9	0.1875	0.00543614	9/836	48/18670	0.000241115	0.00438105	2247/2260/2263/2627/3479/6909/6910/7049/7472
GO:0140115	export across plasma membrane	BP	9	0.1875	0.00543614	9/836	48/18670	0.000241115	0.00438105	196527/477/5348/10008/23630/343450/8787/159371/6546
GO:0007389	pattern specification process	BP	37	0.0829596	0.00544543	37/836	446/18670	0.000242635	0.00438853	8313/652/653/658/22943/1745/1746/1767/2018/2260/2263/3169/2294/140628/23432/64388/23462/64399/3223/3236/3239/153572/50805/4824/8828/5308/6092/10371/6423/6493/6899/6909/6910/7472/7482/7490/9839
GO:0005227	calcium activated cation channel activity	MF	7	0.25	0.00546561	7/813	28/17696	0.000213553	0.00486816	196527/3249/3778/3779/3781/3783/54795
GO:1904064	positive regulation of cation transmembrane transport	BP	17	0.118056	0.00553449	17/836	144/18670	0.000248498	0.0044603	287/196527/57214/1908/2259/5348/51083/3747/10008/23630/3779/4842/9104/8787/6262/6769/7220
GO:0098742	cell-cell adhesion via plasma-membrane adhesion molecules	BP	26	0.0952381	0.00553449	26/836	273/18670	0.000249744	0.0044603	23284/306/27032/1008/1015/1000/4680/1365/1364/1366/9073/1600/1824/4072/120114/79633/140628/83872/5819/91624/23022/57575/5101/11122/6092/128434
GO:0051952	regulation of amine transport	BP	13	0.139785	0.00553449	13/836	93/18670	0.000249981	0.0044603	477/6387/3745/64805/5865/6623/9900/6857/23208/57586/9066/143425/6865
GO:0003002	regionalization	BP	31	0.0883191	0.00571536	31/836	351/18670	0.000259313	0.00460607	8313/652/658/22943/1745/1746/2018/2260/2263/3169/2294/140628/23432/64388/23462/64399/3223/3236/3239/153572/4824/8828/5308/6092/10371/6423/6899/7472/7482/7490/9839
GO:0016324	apical plasma membrane	CC	28	0.0880503	0.00591508	28/873	318/19717	0.000447359	0.00464364	287/684/146894/1000/4680/1364/4921/1803/84417/2028/4072/2065/5348/338328/3249/3747/3778/4118/114569/23209/5337/64284/9750/6573/5172/80736/133308/23043
GO:0007605	sensory perception of sound	BP	17	0.117241	0.00592481	17/836	145/18670	0.000270022	0.00477487	84059/57214/1280/2260/2562/2706/9455/3249/4646/9750/5172/84189/6591/84530/6907/6899/259236
GO:0055117	regulation of cardiac muscle contraction	BP	12	0.146341	0.00606452	12/836	82/18670	0.000277623	0.00488747	148/287/477/857/1824/10008/4842/8654/5350/6262/6546/54795
GO:0030501	positive regulation of bone mineralization	BP	8	0.205128	0.0060736	8/836	39/18670	0.000279274	0.00489478	84059/196527/652/658/2824/116039/6546/7043
GO:0010975	regulation of neuron projection development	BP	40	0.0801603	0.00608918	40/836	499/18670	0.000281229	0.00490733	627/653/1000/1123/1272/57699/6387/1600/22943/1808/2042/2045/9638/2260/2288/2672/6453/57554/4131/4168/79625/23327/257194/4914/4916/10611/10769/5376/55607/5753/64284/6092/10371/9723/80031/6423/11075/6857/23043/9839
GO:0015077	monovalent inorganic cation transmembrane transporter activity	MF	34	0.0876289	0.00613369	34/813	388/17696	0.000247145	0.00546321	477/27032/84419/2897/3249/7881/3745/3747/3750/10008/23630/30818/3772/3760/3764/3778/3779/3781/3783/3785/56479/343450/113655/6332/201780/64849/57419/51151/85414/8671/11254/6546/84679/133308
GO:0061037	negative regulation of cartilage development	BP	7	0.233333	0.00625342	7/836	30/18670	0.000290087	0.0050397	81792/652/2202/2487/5744/6591/7481
GO:0050673	epithelial cell proliferation	BP	36	0.0829493	0.00630126	36/836	434/18670	0.000293589	0.00507826	652/653/857/858/6387/1910/2247/2252/2260/2263/8324/3249/3479/3676/3912/8549/4323/4824/8013/8828/81285/116039/5228/5241/5468/5578/9104/6423/6591/6678/4070/6899/7049/7060/58189/7472
GO:0072089	stem cell proliferation	BP	15	0.125	0.00648944	15/836	120/18670	0.000303677	0.00522991	1524/4072/2192/2247/2260/2263/64399/8091/3400/4254/6423/6591/6660/407738/7482
GO:0090287	regulation of cellular response to growth factor stimulus	BP	27	0.0924658	0.00655869	27/836	292/18670	0.000308252	0.00528572	81792/54829/652/857/858/91851/10563/1634/22943/27122/1745/2200/2247/2260/64388/64399/8516/8425/93649/4916/9480/5579/348093/494470/6423/7043/7049
GO:0055006	cardiac cell development	BP	13	0.136842	0.00655892	13/836	95/18670	0.000309597	0.00528591	70/148/57538/652/80206/3479/4629/4624/10611/6443/6444/6546/7049
GO:0016504	peptidase activator activity	MF	8	0.210526	0.00661609	8/813	38/17696	0.000274661	0.00589288	857/2192/4118/4824/22861/91662/5118/6423
GO:0046883	regulation of hormone secretion	BP	25	0.0954198	0.00663679	25/836	262/18670	0.000316596	0.00534866	114897/773/1803/1908/131177/2867/2260/51083/2587/2645/3382/286676/6453/3745/3747/4824/5578/5950/133308/9066/143425/6863/6865/54795/7447
GO:0048880	sensory system development	BP	32	0.0862534	0.00663679	32/836	371/18670	0.000316926	0.00534866	170692/652/658/56853/91851/1290/1410/1745/1746/2202/2047/2200/2295/2823/4693/4916/116039/64805/5308/5950/57381/10371/285590/80736/23657/84189/64093/6909/7472/7482/7490/9839
GO:0030278	regulation of ossification	BP	21	0.103448	0.00663679	21/836	203/18670	0.000318491	0.00534866	84059/196527/8313/652/658/4921/22943/2263/2662/2824/3479/4880/116039/6423/6546/64093/6591/6863/7043/54795/117581
GO:0033622	integrin activation	BP	6	0.272727	0.00663679	6/836	22/18670	0.000318674	0.00534866	1015/1307/6387/10563/10979/64805
GO:0006814	sodium ion transport	BP	22	0.100917	0.00678316	22/836	218/18670	0.000328564	0.00546662	196527/477/1272/5348/53826/23327/79570/4842/5652/6332/5270/201780/64849/57419/151258/55089/8671/6546/84679/133308/7871/54795
GO:0001822	kidney development	BP	26	0.0935252	0.00678316	26/836	278/18670	0.000331561	0.00546662	284/652/1634/2028/4072/2045/79633/2200/2247/2260/2263/2650/153572/8516/55083/4811/4824/116039/5228/9104/6092/4070/6943/7481/7482/7490
GO:0060425	lung morphogenesis	BP	9	0.18	0.00678316	9/836	50/18670	0.000332508	0.00546662	652/2252/2263/3169/2294/64399/6943/7472/7482
GO:0086009	membrane repolarization	BP	9	0.18	0.00678316	9/836	50/18670	0.000332508	0.00546662	287/477/857/10008/23630/3760/3764/3781/23327
GO:0010811	positive regulation of cell-substrate adhesion	BP	15	0.123967	0.00678316	15/836	121/18670	0.000332603	0.00546662	25890/10551/151887/6366/4680/1307/10085/25975/133584/2199/2294/79625/4811/5881/5212
GO:0034764	positive regulation of transmembrane transport	BP	21	0.102941	0.00691443	21/836	204/18670	0.000340446	0.00557242	287/196527/114898/57214/25999/1908/2259/5348/51083/3479/3747/10008/23630/3779/4842/8013/9104/8787/6262/6769/7220
GO:0042490	mechanoreceptor differentiation	BP	10	0.163934	0.00700008	10/836	61/18670	0.000347858	0.00564144	84059/652/79633/2260/2562/4914/4916/9750/80736/84189
GO:0050886	endocrine process	BP	12	0.142857	0.00700008	12/836	84/18670	0.000348936	0.00564144	114897/1066/1359/1908/2028/2260/51083/2587/4824/81285/6863/6865
GO:0060420	regulation of heart growth	BP	12	0.142857	0.00700008	12/836	84/18670	0.000348936	0.00564144	2247/2260/2263/2627/3479/4624/5950/6909/6910/7049/7472/7490
GO:0051149	positive regulation of muscle cell differentiation	BP	14	0.12844	0.0071961	14/836	109/18670	0.000360171	0.00579941	652/663/1000/30846/2323/9518/3479/4323/93649/341676/3084/9750/92304/6899
GO:0003128	heart field specification	BP	5	0.333333	0.00730024	5/836	15/18670	0.000366869	0.00588334	8313/652/22943/140628/6092
GO:0045211	postsynaptic membrane	CC	28	0.0866873	0.00736816	28/873	323/19717	0.000572735	0.00578438	148/287/1008/1000/1131/22866/1272/1305/64506/2045/53826/2562/2892/2897/9455/388135/642938/3745/3747/3778/57554/8828/4916/10611/8787/7732/6546/23345
GO:1903779	regulation of cardiac conduction	BP	11	0.150685	0.00753282	11/836	73/18670	0.000381347	0.00607078	287/477/857/5348/53826/4842/4880/6262/6546/7220/54795
GO:0001101	response to acid chemical	BP	30	0.0874636	0.00753282	30/836	343/18670	0.000381622	0.00607078	6366/1307/1278/1290/1291/64506/22943/2042/2867/2263/8324/2706/3779/4914/4916/81285/56034/5468/10891/5732/5737/5753/5950/6319/7356/6678/6899/7049/7481/7472
GO:0050679	positive regulation of epithelial cell proliferation	BP	21	0.101942	0.00763513	21/836	206/18670	0.000388359	0.00615324	652/653/858/6387/2247/2252/2260/2263/8324/3249/3479/3676/3912/8013/8828/116039/5228/5578/6899/7060/7472
GO:0009925	basal plasma membrane	CC	7	0.205882	0.00768973	7/873	34/19717	0.000613886	0.00603683	9635/1364/667/2065/3680/64805/4070
GO:0050808	synapse organization	BP	34	0.0833333	0.00769363	34/836	408/18670	0.000393554	0.00620038	23284/58504/627/10882/1000/1056/22866/1501/1524/22943/2045/2047/2119/2562/2823/6453/158038/54674/4131/3084/8828/4914/4916/10611/55607/64284/6092/9723/23657/26050/84189/6623/6678/6853
GO:0006939	smooth muscle contraction	BP	14	0.127273	0.00769363	14/836	110/18670	0.00039604	0.00620038	100/148/477/857/1131/1908/1910/3778/4629/4638/93649/5592/6546/6865
GO:1901617	organic hydroxy compound biosynthetic process	BP	25	0.093985	0.00769363	25/836	266/18670	0.000397807	0.00620038	10449/8309/23600/653/1066/9023/1718/27122/2194/10826/2247/2264/2672/3158/117283/4948/5334/6319/11001/51151/23657/6591/7108/7220/9839
GO:0044272	sulfur compound biosynthetic process	BP	20	0.104167	0.00769363	20/836	192/18670	0.000400298	0.00620038	262/284/9331/23743/9469/4166/1634/54898/79993/2194/2687/2681/2949/4060/4969/6319/79966/51000/23657/1462
GO:0010721	negative regulation of cell development	BP	30	0.0872093	0.00769363	30/836	344/18670	0.000400726	0.00620038	1600/22943/1745/1746/1910/2045/2192/2200/2288/2487/51083/2672/23462/3400/3479/64843/4168/4880/3084/4916/10769/5376/5744/1903/10371/9723/80031/11075/4070/9745
GO:0085029	extracellular matrix assembly	BP	8	0.195122	0.00769363	8/836	41/18670	0.000400726	0.00620038	84168/1278/10516/2824/3912/4239/4629/5768
GO:0031234	extrinsic component of cytoplasmic side of plasma membrane	CC	12	0.131868	0.00793485	12/873	91/19717	0.000664816	0.00622926	858/1837/10979/2775/2781/2786/7881/57664/5753/6277/6769/7053
GO:0097440	apical dendrite	CC	5	0.294118	0.00793485	5/873	17/19717	0.000666794	0.00622926	1191/6453/4131/4642/10891
GO:0051589	negative regulation of neurotransmitter transport	BP	6	0.26087	0.00793534	6/836	23/18670	0.00041493	0.00639518	2824/4129/4842/25953/55607/23208
GO:0099504	synaptic vesicle cycle	BP	20	0.103627	0.00815855	20/836	193/18670	0.000428262	0.00657507	148/321/8618/1000/1056/2259/6453/5337/5579/5865/6456/85439/415117/9900/6853/6857/23208/9066/143425/114088
GO:0072078	nephron tubule morphogenesis	BP	11	0.148649	0.00816232	11/836	74/18670	0.00043012	0.0065781	652/79633/2247/153572/55083/5228/4070/6943/7481/7482/7490
GO:0048736	appendage development	BP	19	0.106145	0.00823898	19/836	179/18670	0.000437512	0.00663988	652/658/1280/22943/137392/2260/2263/3236/3239/116039/5307/5308/494470/6423/23657/64093/6909/9496/6910
GO:0060173	limb development	BP	19	0.106145	0.00823898	19/836	179/18670	0.000437512	0.00663988	652/658/1280/22943/137392/2260/2263/3236/3239/116039/5307/5308/494470/6423/23657/64093/6909/9496/6910
GO:0042311	vasodilation	BP	7	0.21875	0.00832173	7/836	32/18670	0.0004436	0.00670658	153/155/1910/3672/3778/4842/5592
GO:2000027	regulation of animal organ morphogenesis	BP	24	0.0948617	0.00841953	24/836	253/18670	0.000450526	0.00678539	54829/652/22943/2119/2252/2260/2263/8324/140628/10082/3239/3249/57664/6092/6423/6591/4070/6899/6909/6910/7481/7472/7482/7490
GO:0046622	positive regulation of organ growth	BP	10	0.15873	0.00846787	10/836	63/18670	0.000454836	0.00682435	2247/2260/2263/2627/3479/6909/6910/7049/7472/7490
GO:0008202	steroid metabolic process	BP	29	0.0876133	0.00855127	29/836	331/18670	0.000461055	0.00689156	10449/8309/23600/319/653/1056/1066/9023/1583/1718/27122/2194/10826/2260/2264/51083/2672/3158/3290/3931/10891/8608/6097/6319/11001/6591/6646/6783/7108
GO:0071229	cellular response to acid chemical	BP	21	0.100478	0.00867551	21/836	209/18670	0.000471249	0.00699169	1307/1278/1290/1291/64506/2042/2867/2263/8324/3779/4916/81285/56034/5468/10891/5732/5737/5753/6899/7481/7472
GO:1903169	regulation of calcium ion transmembrane transport	BP	17	0.111842	0.00867551	17/836	152/18670	0.000471284	0.00699169	79026/287/477/57214/2259/2669/10008/4842/5350/9104/8787/6236/6262/6546/6769/7220/27075
GO:0003279	cardiac septum development	BP	14	0.125	0.00871538	14/836	112/18670	0.000476996	0.00702382	287/652/653/2263/2627/23462/8828/6092/6586/6899/6909/6910/7049/7481
GO:0060419	heart growth	BP	14	0.125	0.00871538	14/836	112/18670	0.000476996	0.00702382	148/2247/2260/2263/2627/3479/4624/10611/5950/6909/6910/7049/7472/7490
GO:0015837	amine transport	BP	13	0.13	0.00935419	13/836	100/18670	0.000513862	0.00753864	477/6387/3745/64805/5865/6623/9900/6857/23208/57586/9066/143425/6865
GO:0003779	actin binding	MF	36	0.0835267	0.00939377	36/813	431/17696	0.000412474	0.00836692	84168/309/55971/1073/1773/667/11170/10979/80206/2317/2318/9455/10788/3778/11155/25802/4130/4131/4629/4624/4638/4642/4646/91624/23022/10611/130271/55607/6275/201191/6853/23345/171024/7145/7169/7414
GO:0015269	calcium-activated potassium channel activity	MF	5	0.333333	0.00939377	5/813	15/17696	0.000412913	0.00836692	3249/3778/3779/3781/3783
GO:0006694	steroid biosynthetic process	BP	20	0.102041	0.00947805	20/836	196/18670	0.000522594	0.00763846	10449/8309/23600/653/1066/9023/1583/1718/27122/2194/10826/2264/2672/3158/3290/10891/6319/11001/6591/7108
GO:0003433	chondrocyte development involved in endochondral bone morphogenesis	BP	6	0.25	0.00961577	6/836	24/18670	0.00053245	0.00774946	7373/1291/1292/4147/51435/5212
GO:0090596	sensory organ morphogenesis	BP	24	0.09375	0.00961577	24/836	256/18670	0.000534101	0.00774946	652/1280/1290/2202/2047/2200/2260/2263/2295/2487/3249/8516/8013/116039/5308/5950/9750/80736/84189/6899/6909/259236/7472/7482
GO:0072073	kidney epithelium development	BP	16	0.114286	0.00964241	16/836	140/18670	0.000538511	0.00777092	652/4072/2045/79633/2247/2260/2263/153572/55083/5228/6092/4070/6943/7481/7482/7490
GO:0090092	regulation of transmembrane receptor protein serine/threonine kinase signaling pathway	BP	23	0.0954357	0.00964241	23/836	241/18670	0.000539504	0.00777092	54829/652/653/857/858/91851/22943/27122/1745/2200/2662/9518/64388/3547/8516/8425/93649/9480/348093/494470/6423/7043/7049
GO:0010464	regulation of mesenchymal cell proliferation	BP	7	0.212121	0.00964258	7/836	33/18670	0.000541505	0.00777106	652/2260/2263/2294/6899/7481/7472
GO:0072088	nephron epithelium morphogenesis	BP	11	0.144737	0.00964258	11/836	76/18670	0.000543438	0.00777106	652/79633/2247/153572/55083/5228/4070/6943/7481/7482/7490
GO:0016328	lateral plasma membrane	CC	9	0.157895	0.0096643	9/873	57/19717	0.000834803	0.00758696	1365/1364/4072/2065/2705/2706/29899/3745/4070
GO:0008021	synaptic vesicle	CC	19	0.0994764	0.0096643	19/873	191/19717	0.000852732	0.00758696	321/627/3382/5179/5799/5865/7732/6456/133308/85439/415117/9900/6853/9144/6857/23208/9066/143425/114088
GO:0050900	leukocyte migration	BP	39	0.0781563	0.00968459	39/836	499/18670	0.000547775	0.00780492	100/284/196527/653/857/6366/4345/4680/9023/1278/1524/6387/10563/2833/1908/1910/1991/4072/2867/2650/3603/3635/3672/3676/3680/83700/4254/4323/159296/91662/64805/5228/7941/5919/9750/23657/6793/7060/54795
GO:0017158	regulation of calcium ion-dependent exocytosis	BP	8	0.186047	0.00986422	8/836	43/18670	0.000561949	0.00794968	3745/6857/23208/57586/9066/143425/114088/55503
GO:0086004	regulation of cardiac muscle cell contraction	BP	8	0.186047	0.00986422	8/836	43/18670	0.000561949	0.00794968	287/477/857/1824/10008/5350/6262/54795
GO:0050839	cell adhesion molecule binding	MF	40	0.0801603	0.0102785	40/813	499/17696	0.000464353	0.00915496	11096/79026/55971/1008/1015/1000/1307/1501/6387/667/10085/25975/4072/2194/10516/2200/2247/2317/83872/3479/3676/26548/83700/3875/3912/8425/4323/5819/3084/9369/10611/5578/11122/1903/6423/4070/7060/7223/7103/7414
GO:0060675	ureteric bud morphogenesis	BP	10	0.153846	0.0102811	10/836	65/18670	0.000587791	0.00828566	652/79633/2247/55083/5228/4070/6943/7481/7482/7490
GO:0055013	cardiac muscle cell development	BP	12	0.134831	0.0103456	12/836	89/18670	0.000597793	0.00833764	70/148/57538/652/80206/3479/4629/4624/10611/6443/6444/6546
GO:0060021	roof of mouth development	BP	12	0.134831	0.0103456	12/836	89/18670	0.000597793	0.00833764	1280/2304/2295/2562/116039/6591/6899/6909/6943/7043/7049/7481
GO:1901019	regulation of calcium ion transmembrane transporter activity	BP	12	0.134831	0.0103456	12/836	89/18670	0.000597793	0.00833764	79026/287/477/2259/2669/10008/4842/5350/9104/6236/6262/6769
GO:0030199	collagen fibril organization	BP	9	0.166667	0.0103743	9/836	54/18670	0.000601562	0.00836077	7373/1278/1280/1290/50509/4921/1805/4060/6423
GO:0098984	neuron to neuron synapse	CC	29	0.0828571	0.0104727	29/873	350/19717	0.000946061	0.00822159	1000/1131/22866/64506/1410/1501/1600/2045/9455/388135/642938/8516/57554/4131/4842/10611/5179/55607/8787/7732/201191/6456/57537/6853/6857/23208/9066/143425/23043
GO:0002687	positive regulation of leukocyte migration	BP	15	0.117188	0.0104757	15/836	128/18670	0.000609576	0.00844252	196527/6366/6387/10563/1908/1991/3676/4254/4323/64805/5228/7941/5919/9750/7060
GO:0048639	positive regulation of developmental growth	BP	19	0.103261	0.0105531	19/836	184/18670	0.000616222	0.00850483	10551/627/57699/6387/2247/2260/2263/2627/3479/4131/23327/4916/285590/6857/6909/6910/7049/7472/7490
GO:0009100	glycoprotein metabolic process	BP	34	0.0811456	0.0108018	34/836	419/18670	0.000632945	0.00870531	81792/8707/27087/9331/658/124583/6366/9469/1280/1634/133584/957/115290/2300/114805/2591/51809/2650/2681/9955/90161/3479/9452/9215/10071/4583/57876/79625/5238/6646/50859/6489/84899/1462
GO:0034767	positive regulation of ion transmembrane transport	BP	17	0.108974	0.0108115	17/836	156/18670	0.00063622	0.00871311	287/196527/57214/1908/2259/5348/51083/3747/10008/23630/3779/4842/9104/8787/6262/6769/7220
GO:0006066	alcohol metabolic process	BP	31	0.0837838	0.0108115	31/836	370/18670	0.000637912	0.00871311	10449/125/126/222/319/653/1056/1066/9023/1583/1718/27122/2194/2247/2260/2672/3158/3419/3479/3633/3635/117283/3931/170685/5334/5950/8608/6319/6646/6783/7108
GO:0007435	salivary gland morphogenesis	BP	7	0.205882	0.010927	7/836	34/18670	0.000655843	0.0088062	2252/2260/2263/4824/10371/6591/7043
GO:0031128	developmental induction	BP	7	0.205882	0.010927	7/836	34/18670	0.000655843	0.0088062	652/22943/2260/140628/6092/7472/7482
GO:0048566	embryonic digestive tract development	BP	7	0.205882	0.010927	7/836	34/18670	0.000655843	0.0088062	100/2263/2294/2295/5919/348093/6943
GO:0048665	neuron fate specification	BP	7	0.205882	0.010927	7/836	34/18670	0.000655843	0.0088062	54738/3169/3236/64843/3110/23040/4916
GO:0098901	regulation of cardiac muscle cell action potential	BP	7	0.205882	0.010927	7/836	34/18670	0.000655843	0.0088062	287/857/1824/10008/6262/7871/54795
GO:0044060	regulation of endocrine process	BP	8	0.181818	0.0109631	8/836	44/18670	0.000660241	0.00883531	114897/2260/51083/2587/4824/81285/6863/6865
GO:0072171	mesonephric tubule morphogenesis	BP	10	0.151515	0.0110122	10/836	66/18670	0.000665436	0.00887484	652/79633/2247/55083/5228/4070/6943/7481/7482/7490
GO:0001505	regulation of neurotransmitter levels	BP	30	0.084507	0.0110424	30/836	355/18670	0.000673774	0.00889917	148/321/477/8618/857/55349/1191/1524/2824/4129/4842/25953/55607/5579/5740/5799/5865/9104/80736/23657/6623/415117/9900/6853/6857/23208/9066/143425/6865/114088
GO:0050901	leukocyte tethering or rolling	BP	6	0.24	0.0110424	6/836	25/18670	0.000674288	0.00889917	6366/1524/6387/1991/2650/3676
GO:0060571	morphogenesis of an epithelial fold	BP	6	0.24	0.0110424	6/836	25/18670	0.000674288	0.00889917	652/653/2263/3239/7472/7482
GO:0072028	nephron morphogenesis	BP	11	0.141026	0.0110424	11/836	78/18670	0.000680648	0.00889917	652/79633/2247/153572/55083/5228/4070/6943/7481/7482/7490
GO:0035296	regulation of tube diameter	BP	16	0.111888	0.0110424	16/836	143/18670	0.00068074	0.00889917	148/153/155/477/857/1131/1908/1910/3672/3778/3779/4842/4880/5592/6546/54795
GO:0097746	regulation of blood vessel diameter	BP	16	0.111888	0.0110424	16/836	143/18670	0.00068074	0.00889917	148/153/155/477/857/1131/1908/1910/3672/3778/3779/4842/4880/5592/6546/54795
GO:0035988	chondrocyte proliferation	BP	5	0.294118	0.0113423	5/836	17/18670	0.000701539	0.0091409	658/4921/8091/4323/4325
GO:0046879	hormone secretion	BP	27	0.0876623	0.0113957	27/836	308/18670	0.000707161	0.00918394	114897/773/1803/1908/131177/2867/2260/51083/2587/2645/3382/286676/6453/3745/3747/8425/4824/5578/5799/5950/133308/9066/143425/6863/6865/54795/7447
GO:0015459	potassium channel regulator activity	MF	9	0.173077	0.0116879	9/813	52/17696	0.000542295	0.0104103	857/57628/1804/7881/10008/23630/30818/3779/23327
GO:0035150	regulation of tube size	BP	16	0.111111	0.011802	16/836	144/18670	0.000734771	0.00951133	148/153/155/477/857/1131/1908/1910/3672/3778/3779/4842/4880/5592/6546/54795
GO:0051480	regulation of cytosolic calcium ion concentration	BP	30	0.0840336	0.0118157	30/836	357/18670	0.00073803	0.0095224	148/287/477/114897/773/857/6366/57214/1524/10563/2833/1910/2247/2587/9170/931/4842/5350/5732/5737/6262/1903/159371/6546/6863/130733/7220/7223/54795/55503
GO:0003151	outflow tract morphogenesis	BP	11	0.139241	0.0121179	11/836	79/18670	0.000759372	0.00976595	652/2263/2627/8828/5308/6092/6423/6899/6909/7049/7481
GO:0050769	positive regulation of neurogenesis	BP	37	0.0780591	0.0121604	37/836	474/18670	0.000769247	0.00980021	443/627/652/653/1272/57699/1524/6387/1600/22943/1745/1746/80237/2042/2119/9638/2260/3169/6453/57554/4131/79625/23327/257194/4914/4916/64805/5468/55607/5753/7732/6092/10371/5270/11075/6857/9839
GO:0050920	regulation of chemotaxis	BP	21	0.0967742	0.0121604	21/836	217/18670	0.00077165	0.00980021	196527/6366/6387/10563/1908/1991/2247/2260/3603/83700/4916/64805/5228/7941/5919/9750/6092/10371/9723/80031/7060
GO:0035987	endodermal cell differentiation	BP	8	0.177778	0.0121604	8/836	45/18670	0.000771933	0.00980021	1290/1291/22943/2627/8091/3676/3912/4323
GO:1900274	regulation of phospholipase C activity	BP	8	0.177778	0.0121604	8/836	45/18670	0.000771933	0.00980021	148/627/636/2247/2260/9170/4916/64805
GO:0016010	dystrophin-associated glycoprotein complex	CC	5	0.263158	0.0122308	5/873	19/19717	0.00116393	0.00960178	5239/6442/6443/6444/6445
GO:0090665	glycoprotein complex	CC	5	0.263158	0.0122308	5/873	19/19717	0.00116393	0.00960178	5239/6442/6443/6444/6445
GO:0098793	presynapse	CC	37	0.0753564	0.0122308	37/873	491/19717	0.00119768	0.00960178	148/321/627/10882/8618/1008/1000/1056/1131/1272/53826/2823/2897/3382/6453/3747/30818/3760/4842/5179/5579/5799/5865/7732/6456/133308/85439/415117/9900/6853/9144/6857/23208/9066/143425/23043/114088
GO:0044298	cell body membrane	CC	6	0.214286	0.0122308	6/873	28/19717	0.00120766	0.00960178	1524/3745/3747/10008/64805/90249
GO:0003203	endocardial cushion morphogenesis	BP	7	0.2	0.0123818	7/836	35/18670	0.000788506	0.00997864	653/140628/23462/6092/6591/6909/55273
GO:0042445	hormone metabolic process	BP	22	0.0944206	0.0127239	22/836	233/18670	0.000813744	0.0102543	125/126/653/1066/1359/1583/8528/27122/2028/2260/3169/2304/51083/2672/3249/3290/10891/5947/5950/8608/80736/6783
GO:0032956	regulation of actin cytoskeleton organization	BP	29	0.0845481	0.0127239	29/836	343/18670	0.000815466	0.0102543	55971/684/6366/10602/1073/6387/2042/11170/80206/2824/10788/83700/163782/25802/4916/130271/22843/55607/5881/57381/390/9723/285590/440335/171024/6863/4070/7043/7481
GO:0010460	positive regulation of heart rate	BP	6	0.230769	0.0130303	6/836	26/18670	0.000843693	0.0105012	100/148/153/1908/6262/54795
GO:0030318	melanocyte differentiation	BP	6	0.230769	0.0130303	6/836	26/18670	0.000843693	0.0105012	1908/1910/4254/4948/81285/9839
GO:0021537	telencephalon development	BP	23	0.0923695	0.0130303	23/836	249/18670	0.00084675	0.0105012	306/652/1000/6387/1600/1745/1746/1767/2018/79633/9638/3400/3912/4852/8013/3084/64805/6092/10371/23657/6546/26050/9839
GO:0071560	cellular response to transforming growth factor beta stimulus	BP	23	0.0923695	0.0130303	23/836	249/18670	0.00084675	0.0105012	54829/658/857/858/1278/1524/27122/1745/2200/10979/2263/2662/9518/8516/8425/93649/9480/5179/10891/6660/7043/7049/7472
GO:0007519	skeletal muscle tissue development	BP	17	0.10625	0.0130303	17/836	160/18670	0.00084836	0.0105012	857/858/1073/1634/22943/2047/2317/9734/3236/7881/93649/5307/64208/9750/6899/6943/7093
GO:0048588	developmental cell growth	BP	22	0.0940171	0.0131877	22/836	234/18670	0.000861292	0.0106281	148/627/57699/6387/1808/2045/51083/3479/3676/4131/23327/8828/4916/10611/10371/9723/80031/6456/6586/6857/7414/9839
GO:0003018	vascular process in circulatory system	BP	18	0.102857	0.0135423	18/836	175/18670	0.000887208	0.0109139	148/153/155/284/477/857/1131/1908/1910/3672/3778/3779/4842/4880/5592/6546/6865/54795
GO:0033628	regulation of cell adhesion mediated by integrin	BP	8	0.173913	0.0136695	8/836	46/18670	0.000898319	0.0110164	100/6366/10563/1803/64805/5881/6423/6591
GO:0060043	regulation of cardiac muscle cell proliferation	BP	9	0.157895	0.0136977	9/836	57/18670	0.000902962	0.0110391	2247/2260/2263/2627/5950/6909/6910/7049/7472
GO:0005614	interstitial matrix	CC	4	0.333333	0.0140844	4/873	12/19717	0.00142027	0.0110569	25890/151887/133584/5212
GO:0090330	regulation of platelet aggregation	BP	5	0.277778	0.0141081	5/836	18/18670	0.000935801	0.0113698	170692/114897/5578/5592/5270
GO:0014855	striated muscle cell proliferation	BP	11	0.135802	0.0141081	11/836	81/18670	0.000939575	0.0113698	284/2047/2247/2260/2263/2627/5950/6909/6910/7049/7472
GO:0110110	positive regulation of animal organ morphogenesis	BP	11	0.135802	0.0141081	11/836	81/18670	0.000939575	0.0113698	652/22943/2252/2260/2263/140628/3249/6092/7472/7482/7490
GO:0010453	regulation of cell fate commitment	BP	7	0.194444	0.0141081	7/836	36/18670	0.000941495	0.0113698	652/22943/2247/2260/8324/6423/25803
GO:0051897	positive regulation of protein kinase B signaling	BP	18	0.102273	0.0141587	18/836	176/18670	0.000948012	0.0114107	284/114897/6366/1524/1950/2065/2159/2247/2252/2260/2263/2264/9518/6453/4254/3084/9542/64805
GO:0030166	proteoglycan biosynthetic process	BP	10	0.144928	0.0141587	10/836	69/18670	0.000950638	0.0114107	27087/658/124583/9469/1634/2300/9955/90161/3479/1462
GO:0014704	intercalated disc	CC	8	0.16	0.0142962	8/873	50/19717	0.00147167	0.0112233	287/477/1000/1824/5348/5239/6546/7414
GO:0019898	extrinsic component of membrane	CC	25	0.0847458	0.0143965	25/873	295/19717	0.00151223	0.011302	858/1008/1015/1000/22866/1837/30846/55040/10979/2775/2781/2786/7881/4118/57664/5652/5753/7732/6277/5270/6768/6769/6853/7053/7472
GO:0060993	kidney morphogenesis	BP	12	0.12766	0.0144802	12/836	94/18670	0.000981058	0.0116697	652/79633/2247/2650/153572/55083/5228/4070/6943/7481/7482/7490
GO:0070167	regulation of biomineral tissue development	BP	12	0.12766	0.0144802	12/836	94/18670	0.000981058	0.0116697	84059/196527/54829/652/658/4921/2824/23462/116039/6546/7043/54795
GO:0110149	regulation of biomineralization	BP	12	0.12766	0.0144802	12/836	94/18670	0.000981058	0.0116697	84059/196527/54829/652/658/4921/2824/23462/116039/6546/7043/54795
GO:0035107	appendage morphogenesis	BP	16	0.108108	0.01451	16/836	148/18670	0.000988979	0.0116937	652/658/1280/22943/137392/2260/2263/3236/3239/116039/5307/494470/6423/6909/9496/6910
GO:0035108	limb morphogenesis	BP	16	0.108108	0.01451	16/836	148/18670	0.000988979	0.0116937	652/658/1280/22943/137392/2260/2263/3236/3239/116039/5307/494470/6423/6909/9496/6910
GO:0032060	bleb assembly	BP	4	0.363636	0.014877	4/836	11/18670	0.00102308	0.0119895	196527/2014/4638/5376
GO:0060525	prostate glandular acinus development	BP	4	0.363636	0.014877	4/836	11/18670	0.00102308	0.0119895	2263/3169/10481/3239
GO:0072584	caveolin-mediated endocytosis	BP	4	0.363636	0.014877	4/836	11/18670	0.00102308	0.0119895	857/6453/23209/23327
GO:0006949	syncytium formation	BP	9	0.155172	0.0148912	9/836	58/18670	0.00102709	0.012001	8038/30846/405754/90625/2323/9518/4842/9750/92304
GO:0040013	negative regulation of locomotion	BP	31	0.0813648	0.0149081	31/836	381/18670	0.00103128	0.0120146	100/653/684/6366/4345/1524/6387/10563/1634/1991/2192/2247/93649/89795/3084/5468/10891/5592/11122/9104/9750/6092/10371/9723/80031/6423/50859/4070/6910/7414/7481
GO:0070169	positive regulation of biomineral tissue development	BP	8	0.170213	0.0149136	8/836	47/18670	0.00104076	0.012019	84059/196527/652/658/2824/116039/6546/7043
GO:0110151	positive regulation of biomineralization	BP	8	0.170213	0.0149136	8/836	47/18670	0.00104076	0.012019	84059/196527/652/658/2824/116039/6546/7043
GO:1903115	regulation of actin filament-based movement	BP	8	0.170213	0.0149136	8/836	47/18670	0.00104076	0.012019	287/477/857/1824/10008/5350/6262/54795
GO:0050921	positive regulation of chemotaxis	BP	15	0.111111	0.0151844	15/836	135/18670	0.00106275	0.0122372	196527/6366/6387/10563/1908/2247/2260/3603/4916/64805/5228/7941/5919/9750/7060
GO:0007178	transmembrane receptor protein serine/threonine kinase signaling pathway	BP	29	0.0830946	0.0152283	29/836	349/18670	0.00106892	0.0122726	54829/652/653/658/857/858/91851/1278/22943/27122/1745/2200/10979/2662/9518/64388/3547/8516/8425/4624/93649/9480/348093/494470/6262/6423/7043/7049/55273
GO:0061326	renal tubule development	BP	12	0.126316	0.0153152	12/836	95/18670	0.00107814	0.0123426	652/79633/2247/153572/55083/8549/5228/4070/6943/7481/7482/7490
GO:0009914	hormone transport	BP	27	0.0851735	0.0154282	27/836	317/18670	0.00108923	0.0124338	114897/773/1803/1908/131177/2867/2260/51083/2587/2645/3382/286676/6453/3745/3747/8425/4824/5578/5799/5950/133308/9066/143425/6863/6865/54795/7447
GO:0150063	visual system development	BP	30	0.0819672	0.0155124	30/836	366/18670	0.00109834	0.0125017	170692/652/658/56853/91851/1290/1410/1745/1746/2202/2047/2200/2295/2823/4693/4916/116039/64805/5308/5950/57381/285590/23657/84189/64093/6909/7472/7482/7490/9839
GO:0032432	actin filament bundle	CC	10	0.133333	0.0156685	10/873	75/19717	0.00167877	0.0123006	1410/11170/10979/2317/11155/4624/4638/10611/5239/171024
GO:0007431	salivary gland development	BP	7	0.189189	0.0157296	7/836	37/18670	0.00111691	0.0126767	2252/2260/2263/4824/10371/6591/7043
GO:0031346	positive regulation of cell projection organization	BP	31	0.0809399	0.0157562	31/836	383/18670	0.00112201	0.0126981	627/653/6366/10602/55835/1272/57699/6387/22873/2042/9638/2260/2823/6453/57554/4131/89795/79625/23327/257194/4914/4916/64805/55607/5753/9750/6092/11075/6857/7043/9839
GO:0097755	positive regulation of blood vessel diameter	BP	9	0.152542	0.0162435	9/836	59/18670	0.00116467	0.0130908	153/155/1910/3672/3778/3779/4842/4880/5592
GO:0071559	response to transforming growth factor beta	BP	23	0.0901961	0.0162435	23/836	255/18670	0.00116738	0.0130908	54829/658/857/858/1278/1524/27122/1745/2200/10979/2263/2662/9518/8516/8425/93649/9480/5179/10891/6660/7043/7049/7472
GO:0021761	limbic system development	BP	13	0.119266	0.0162435	13/836	109/18670	0.00116912	0.0130908	306/1600/1745/1746/2018/9638/2260/2263/3400/8013/8828/10371/9839
GO:0051271	negative regulation of cellular component movement	BP	31	0.0807292	0.0162435	31/836	384/18670	0.00116993	0.0130908	100/653/684/6366/4345/1524/6387/10563/1634/2192/2247/10008/93649/89795/3084/5468/10891/5592/11122/9104/9750/10371/9723/80031/6423/50859/4070/6910/7049/7414/7481
GO:0007204	positive regulation of cytosolic calcium ion concentration	BP	27	0.0846395	0.0165305	27/836	319/18670	0.00119512	0.0133221	148/287/477/114897/773/857/6366/57214/1524/10563/2833/1910/2247/2587/9170/931/4842/5350/5732/5737/6262/1903/6546/6863/7220/54795/55503
GO:0030850	prostate gland development	BP	8	0.166667	0.0165305	8/836	48/18670	0.00120069	0.0133221	652/2263/2288/3169/10481/3239/3400/4824
GO:0043268	positive regulation of potassium ion transport	BP	8	0.166667	0.0165305	8/836	48/18670	0.00120069	0.0133221	287/196527/1908/2273/51083/3747/23630/3779
GO:0098911	regulation of ventricular cardiac muscle cell action potential	BP	5	0.263158	0.0166771	5/836	19/18670	0.00122357	0.0134403	857/1824/10008/6262/54795
GO:1901741	positive regulation of myoblast fusion	BP	5	0.263158	0.0166771	5/836	19/18670	0.00122357	0.0134403	30846/2323/9518/9750/92304
GO:2000831	regulation of steroid hormone secretion	BP	5	0.263158	0.0166771	5/836	19/18670	0.00122357	0.0134403	114897/51083/2587/4824/6863
GO:0001649	osteoblast differentiation	BP	21	0.0933333	0.0166771	21/836	225/18670	0.00122491	0.0134403	8313/652/658/1291/4921/2194/2263/2662/3400/3479/4880/5179/5744/6423/285590/64093/6591/54795/117581/1462/7481
GO:0098978	glutamatergic synapse	CC	28	0.0802292	0.0169488	28/873	349/19717	0.00185155	0.0133057	70/23284/148/58504/8618/1008/1131/22866/2045/2047/53826/10082/2823/9455/6453/4885/3084/8828/4916/57460/55607/5577/8787/6456/6678/9900/6857/23043
GO:0006024	glycosaminoglycan biosynthetic process	BP	13	0.118182	0.0172803	13/836	110/18670	0.00127273	0.0139264	284/9331/57214/9469/4166/1634/1950/10082/9955/90161/4060/4969/1462
GO:0043405	regulation of MAP kinase activity	BP	28	0.0830861	0.0175036	28/836	337/18670	0.00129448	0.0141063	652/114898/857/23624/22943/142679/1908/1950/1991/2247/2260/9518/3479/11213/3672/4254/7786/3084/203447/4914/4916/8654/56034/6423/7043/23043/57761/9839
GO:0006942	regulation of striated muscle contraction	BP	12	0.123711	0.0175036	12/836	97/18670	0.0012963	0.0141063	148/287/477/857/1824/10008/4842/8654/5350/6262/6546/54795
GO:0010831	positive regulation of myotube differentiation	BP	7	0.184211	0.0176626	7/836	38/18670	0.00131697	0.0142344	30846/2323/9518/4323/9750/92304/6899
GO:0086091	regulation of heart rate by cardiac conduction	BP	7	0.184211	0.0176626	7/836	38/18670	0.00131697	0.0142344	287/857/1824/10008/23630/3760/54795
GO:0014013	regulation of gliogenesis	BP	14	0.112903	0.0176626	14/836	124/18670	0.00131885	0.0142344	443/1000/1524/1600/1745/1746/2119/3400/4916/64805/5468/7732/5270/85414
GO:0061035	regulation of cartilage development	BP	10	0.138889	0.0177506	10/836	72/18670	0.00132903	0.0143054	81792/8313/652/658/2202/2487/5744/6591/6660/7481
GO:0045666	positive regulation of neuron differentiation	BP	30	0.0808625	0.018092	30/836	371/18670	0.00135828	0.0145806	627/652/653/1272/57699/6387/1600/22943/1745/1746/2042/2119/9638/2260/3169/6453/57554/4131/79625/23327/257194/4914/4916/55607/5753/7732/6092/11075/6857/9839
GO:0043406	positive regulation of MAP kinase activity	BP	23	0.0891473	0.0181137	23/836	258/18670	0.00136359	0.014598	652/114898/22943/142679/1908/1950/1991/2247/2260/9518/3479/3672/4254/7786/3084/203447/4914/4916/8654/56034/7043/23043/9839
GO:0003044	regulation of systemic arterial blood pressure mediated by a chemical signal	BP	8	0.163265	0.0182769	8/836	49/18670	0.0013796	0.0147296	148/153/155/1066/1359/1908/2028/81285
GO:0008217	regulation of blood pressure	BP	18	0.0989011	0.0184013	18/836	182/18670	0.00139273	0.0148298	148/153/155/477/1066/1278/1359/1908/1910/2028/3817/4624/4842/4852/81285/5468/5742/6863
GO:0002028	regulation of sodium ion transport	BP	11	0.129412	0.0185343	11/836	85/18670	0.00140657	0.014937	477/1272/5348/53826/23327/79570/4842/5652/5270/6546/7871
GO:0042472	inner ear morphogenesis	BP	12	0.122449	0.0186397	12/836	98/18670	0.00141836	0.0150219	1280/2260/2263/2487/3249/8516/8013/9750/80736/84189/6899/259236
GO:0030175	filopodium	CC	12	0.115385	0.0186929	12/873	104/19717	0.0021599	0.0146749	55/70/84168/2047/2823/10788/4254/4646/4885/55607/9750/8633
GO:0030672	synaptic vesicle membrane	CC	12	0.115385	0.0186929	12/873	104/19717	0.0021599	0.0146749	3382/5799/5865/6456/133308/9900/6853/9144/6857/23208/9066/143425
GO:0099501	exocytic vesicle membrane	CC	12	0.115385	0.0186929	12/873	104/19717	0.0021599	0.0146749	3382/5799/5865/6456/133308/9900/6853/9144/6857/23208/9066/143425
GO:0007156	homophilic cell adhesion via plasma membrane adhesion molecules	BP	17	0.10119	0.019102	17/836	168/18670	0.00145742	0.0153945	306/1008/1015/1000/4680/1824/120114/79633/83872/5819/91624/23022/57575/5101/11122/6092/128434
GO:0099003	vesicle-mediated transport in synapse	BP	20	0.0938967	0.0191158	20/836	213/18670	0.00147237	0.0154056	148/321/8618/1000/1056/2259/6453/5337/5579/5865/6456/85439/415117/9900/6853/6857/23208/9066/143425/114088
GO:0045685	regulation of glial cell differentiation	BP	10	0.136986	0.0191158	10/836	73/18670	0.00147946	0.0154056	443/1600/1745/1746/3400/4916/5468/7732/5270/85414
GO:1903524	positive regulation of blood circulation	BP	10	0.136986	0.0191158	10/836	73/18670	0.00147946	0.0154056	100/148/153/857/1131/1908/81285/5732/6262/54795
GO:0048642	negative regulation of skeletal muscle tissue development	BP	4	0.333333	0.0191158	4/836	12/18670	0.00148048	0.0154056	22943/2047/93649/7093
GO:0090331	negative regulation of platelet aggregation	BP	4	0.333333	0.0191158	4/836	12/18670	0.00148048	0.0154056	170692/114897/5592/5270
GO:0021953	central nervous system neuron differentiation	BP	18	0.0983607	0.0191158	18/836	183/18670	0.00148181	0.0154056	9331/22943/1745/1746/2047/2263/3236/3400/64843/3110/4852/8828/5881/6092/10371/6423/7472/9839
GO:0048706	embryonic skeletal system development	BP	14	0.111111	0.0197532	14/836	126/18670	0.00153926	0.0159193	652/1280/1745/1746/2263/3223/3236/4323/4325/116039/5950/6899/7043/7481
GO:0090101	negative regulation of transmembrane receptor protein serine/threonine kinase signaling pathway	BP	14	0.111111	0.0197532	14/836	126/18670	0.00153926	0.0159193	54829/857/858/91851/22943/1745/2200/64388/3547/9480/348093/6423/7043/7049
GO:1901570	fatty acid derivative biosynthetic process	BP	12	0.121212	0.0197675	12/836	99/18670	0.00154975	0.0159308	54898/79993/2194/2687/2681/54511/3158/5730/5740/5742/6319/79966
GO:0045822	negative regulation of heart contraction	BP	6	0.206897	0.0197675	6/836	29/18670	0.00155244	0.0159308	148/477/10008/8654/5350/6863
GO:0060914	heart formation	BP	6	0.206897	0.0197675	6/836	29/18670	0.00155244	0.0159308	8313/652/22943/140628/6092/6910
GO:0007620	copulation	BP	5	0.25	0.0198492	5/836	20/18670	0.00157185	0.0159967	100/8528/1910/5270/6863
GO:0010002	cardioblast differentiation	BP	5	0.25	0.0198492	5/836	20/18670	0.00157185	0.0159967	2627/93649/3084/6909/6910
GO:0033630	positive regulation of cell adhesion mediated by integrin	BP	5	0.25	0.0198492	5/836	20/18670	0.00157185	0.0159967	6366/10563/64805/5881/6423
GO:0001706	endoderm formation	BP	8	0.16	0.0198492	8/836	50/18670	0.00157905	0.0159967	1290/1291/22943/2627/8091/3676/3912/4323
GO:0097035	regulation of membrane lipid distribution	BP	8	0.16	0.0198492	8/836	50/18670	0.00157905	0.0159967	121601/196527/23200/286410/10396/3783/5359/116238
GO:0046620	regulation of organ growth	BP	13	0.115044	0.0203905	13/836	113/18670	0.00163041	0.016433	2247/2260/2263/2627/3479/4624/5950/6909/6910/7049/7472/7490/23286
GO:0048640	negative regulation of developmental growth	BP	13	0.115044	0.0203905	13/836	113/18670	0.00163041	0.016433	153/652/2045/51083/9518/5950/10371/9723/80031/6423/6910/7093/23286
GO:0051145	smooth muscle cell differentiation	BP	10	0.135135	0.0205011	10/836	74/18670	0.00164342	0.016522	652/1910/2263/2294/2627/23462/8516/93649/348093/6443
GO:0007269	neurotransmitter secretion	BP	17	0.1	0.0205702	17/836	170/18670	0.00165733	0.0165777	148/321/8618/25953/55607/5579/5799/6623/415117/9900/6853/6857/23208/9066/143425/6865/114088
GO:0099643	signal release from synapse	BP	17	0.1	0.0205702	17/836	170/18670	0.00165733	0.0165777	148/321/8618/25953/55607/5579/5799/6623/415117/9900/6853/6857/23208/9066/143425/6865/114088
GO:0050433	regulation of catecholamine secretion	BP	9	0.145161	0.0206615	9/836	62/18670	0.00166889	0.0166513	6387/3745/64805/6623/6857/23208/57586/9066/143425
GO:0043204	perikaryon	CC	14	0.104478	0.0207974	14/873	134/19717	0.00248932	0.016327	57699/1410/1501/3672/8516/7881/3745/3747/10008/4131/4642/5179/146713/55273
GO:0042641	actomyosin	CC	10	0.126582	0.0207974	10/873	79/19717	0.00249045	0.016327	70/11170/10979/2317/11155/4624/4638/10611/5239/171024
GO:0001725	stress fiber	CC	9	0.134328	0.0216084	9/873	67/19717	0.00267836	0.0169637	11170/10979/2317/11155/4624/4638/10611/5239/171024
GO:0097517	contractile actin filament bundle	CC	9	0.134328	0.0216084	9/873	67/19717	0.00267836	0.0169637	11170/10979/2317/11155/4624/4638/10611/5239/171024
GO:0001667	ameboidal-type cell migration	BP	35	0.0757576	0.021699	35/836	462/18670	0.00175711	0.0174875	284/306/309/652/10563/1634/4921/1803/1908/1910/2247/2252/2260/9734/3676/4254/8828/64805/5308/10769/5468/5578/57381/10371/9723/80031/6546/6678/85360/6863/4070/6899/7145/7481/9839
GO:0014046	dopamine secretion	BP	7	0.175	0.0221211	7/836	40/18670	0.00180029	0.0178277	6387/6623/6857/23208/57586/9066/143425
GO:0014059	regulation of dopamine secretion	BP	7	0.175	0.0221211	7/836	40/18670	0.00180029	0.0178277	6387/6623/6857/23208/57586/9066/143425
GO:0001707	mesoderm formation	BP	10	0.133333	0.0222739	10/836	75/18670	0.00182179	0.0179508	652/22943/2260/2263/2294/8091/8516/8013/6423/7481
GO:0007422	peripheral nervous system development	BP	10	0.133333	0.0222739	10/836	75/18670	0.00182179	0.0179508	627/1910/2065/3236/64843/3908/3084/4916/9480/5376
GO:0030509	BMP signaling pathway	BP	16	0.101911	0.0224799	16/836	157/18670	0.00184322	0.0181168	652/653/658/91851/22943/1745/2200/9518/64388/4624/348093/494470/6262/6423/7049/55273
GO:0001654	eye development	BP	29	0.0801105	0.0226609	29/836	362/18670	0.00186267	0.0182627	170692/652/658/56853/91851/1290/1410/1745/1746/2202/2047/2200/2295/2823/4693/4916/116039/5308/5950/57381/285590/23657/84189/64093/6909/7472/7482/7490/9839
GO:0002080	acrosomal membrane	CC	5	0.217391	0.0230697	5/873	23/19717	0.00290794	0.0181109	857/858/64753/51365/5104
GO:0044304	main axon	CC	9	0.132353	0.0231627	9/873	68/19717	0.00296833	0.0181839	287/7881/3747/3785/57554/4130/4131/4642/6092
GO:0006023	aminoglycan biosynthetic process	BP	13	0.113043	0.0232067	13/836	115/18670	0.00191225	0.0187025	284/9331/57214/9469/4166/1634/1950/10082/9955/90161/4060/4969/1462
GO:0007043	cell-cell junction assembly	BP	14	0.108527	0.023326	14/836	129/18670	0.00192682	0.0187987	287/857/1008/1015/1000/1365/1501/2705/2706/51599/5578/6591/7414/7481
GO:0018108	peptidyl-tyrosine phosphorylation	BP	29	0.0798898	0.023436	29/836	363/18670	0.00194068	0.0188873	148/284/627/857/23624/1272/4921/1795/2202/1950/2042/2045/2047/2065/2252/2260/2263/2264/3479/4254/3084/4914/4916/56034/79834/5753/6423/7060/85480
GO:0097493	structural molecule activity conferring elasticity	MF	4	0.363636	0.023647	4/813	11/17696	0.00112605	0.0210621	79026/2199/10516/2200
GO:0031290	retinal ganglion cell axon guidance	BP	5	0.238095	0.0237713	5/836	21/18670	0.00198779	0.0191575	658/2045/2047/64843/6092
GO:0042438	melanin biosynthetic process	BP	5	0.238095	0.0237713	5/836	21/18670	0.00198779	0.0191575	4948/51151/23657/7220/9839
GO:1901739	regulation of myoblast fusion	BP	5	0.238095	0.0237713	5/836	21/18670	0.00198779	0.0191575	30846/2323/9518/9750/92304
GO:2000738	positive regulation of stem cell differentiation	BP	5	0.238095	0.0237713	5/836	21/18670	0.00198779	0.0191575	652/2627/6660/4070/6910
GO:0006575	cellular modified amino acid metabolic process	BP	18	0.0957447	0.0238949	18/836	188/18670	0.00200299	0.0192572	160428/23743/55349/1158/2346/2304/2628/2687/2949/112817/3249/51365/5320/5359/256987/6573/23657/55217
GO:0030500	regulation of bone mineralization	BP	10	0.131579	0.0239706	10/836	76/18670	0.00201548	0.0193182	84059/196527/652/658/4921/2824/116039/6546/7043/54795
GO:0030072	peptide hormone secretion	BP	22	0.088	0.0239706	22/836	250/18670	0.00201909	0.0193182	773/1803/1908/131177/2867/51083/2645/3382/286676/6453/3745/3747/8425/5578/5799/5950/133308/9066/143425/6865/54795/7447
GO:0015872	dopamine transport	BP	8	0.153846	0.0241743	8/836	52/18670	0.00204608	0.0194823	6387/5865/6623/6857/23208/57586/9066/143425
GO:0032330	regulation of chondrocyte differentiation	BP	8	0.153846	0.0241743	8/836	52/18670	0.00204608	0.0194823	81792/8313/652/658/2202/5744/6591/6660
GO:0007171	activation of transmembrane receptor protein tyrosine kinase activity	BP	4	0.307692	0.0242015	4/836	13/18670	0.00206316	0.0195042	284/1950/3084/56034
GO:0007494	midgut development	BP	4	0.307692	0.0242015	4/836	13/18670	0.00206316	0.0195042	1600/1910/2294/2300
GO:0010454	negative regulation of cell fate commitment	BP	4	0.307692	0.0242015	4/836	13/18670	0.00206316	0.0195042	22943/8324/6423/25803
GO:0003231	cardiac ventricle development	BP	14	0.107692	0.0242424	14/836	130/18670	0.00207272	0.0195372	652/2263/2294/23462/4624/93649/3084/6092/6262/6423/6586/6910/7049/7481
GO:0009101	glycoprotein biosynthetic process	BP	28	0.0804598	0.0242424	28/836	348/18670	0.00207651	0.0195372	8707/27087/9331/658/124583/6366/9469/1634/957/2300/114805/2591/51809/2650/2681/9955/90161/3479/9452/9215/10071/4583/57876/5238/6646/6489/84899/1462
GO:0007520	myoblast fusion	BP	7	0.170732	0.0242587	7/836	41/18670	0.00208844	0.0195503	8038/30846/2323/9518/4842/9750/92304
GO:1901381	positive regulation of potassium ion transmembrane transport	BP	7	0.170732	0.0242587	7/836	41/18670	0.00208844	0.0195503	287/196527/1908/51083/3747/23630/3779
GO:0050432	catecholamine secretion	BP	9	0.140625	0.0242587	9/836	64/18670	0.00209271	0.0195503	6387/3745/64805/6623/6857/23208/57586/9066/143425
GO:2000146	negative regulation of cell motility	BP	28	0.0802292	0.0250307	28/836	349/18670	0.0021644	0.0201725	100/653/684/6366/4345/1524/6387/10563/1634/2192/2247/93649/89795/3084/5468/10891/5592/11122/9104/9750/10371/80031/6423/50859/4070/6910/7414/7481
GO:0098889	intrinsic component of presynaptic membrane	CC	10	0.121951	0.025218	10/873	82/19717	0.00328469	0.0197974	148/1008/1000/1131/1272/53826/2823/3760/23208/9066
GO:0018212	peptidyl-tyrosine modification	BP	29	0.079235	0.0252883	29/836	366/18670	0.00219182	0.0203801	148/284/627/857/23624/1272/4921/1795/2202/1950/2042/2045/2047/2065/2252/2260/2263/2264/3479/4254/3084/4914/4916/56034/79834/5753/6423/7060/85480
GO:0048332	mesoderm morphogenesis	BP	10	0.12987	0.025488	10/836	77/18670	0.00222543	0.020541	652/22943/2260/2263/2294/8091/8516/8013/6423/7481
GO:0051937	catecholamine transport	BP	10	0.12987	0.025488	10/836	77/18670	0.00222543	0.020541	6387/3745/64805/5865/6623/6857/23208/57586/9066/143425
GO:0086011	membrane repolarization during action potential	BP	6	0.193548	0.025488	6/836	31/18670	0.00222987	0.020541	857/10008/23630/3760/3764/3781
GO:0090075	relaxation of muscle	BP	6	0.193548	0.025488	6/836	31/18670	0.00222987	0.020541	477/3778/8654/5350/5592/6546
GO:0001656	metanephros development	BP	11	0.122222	0.0255654	11/836	90/18670	0.00224185	0.0206034	652/79633/2200/153572/8516/55083/4824/116039/6092/6943/7490
GO:0032589	neuron projection membrane	CC	8	0.140351	0.0257912	8/873	57/19717	0.00345225	0.0202474	84059/8516/3745/3747/4642/9750/6092/90249
GO:0009898	cytoplasmic side of plasma membrane	CC	15	0.0974026	0.0257912	15/873	154/19717	0.00351116	0.0202474	858/1837/10979/2669/2775/2781/2786/7881/4885/5239/57664/5753/6277/6769/7053
GO:0099059	integral component of presynaptic active zone membrane	CC	4	0.266667	0.0257912	4/873	15/19717	0.00352191	0.0202474	1008/1000/2823/23208
GO:0030667	secretory granule membrane	CC	24	0.0805369	0.0259433	24/873	298/19717	0.00359718	0.0203668	10257/55/196527/23200/10396/684/857/858/64753/4680/53831/3382/10788/51365/5337/5799/326624/51209/5104/11001/6678/6793/6857/143425
GO:0004713	protein tyrosine kinase activity	MF	15	0.11194	0.0259749	15/813	134/17696	0.00126862	0.0231355	4921/2202/2042/2045/2047/2065/2260/2263/2264/147746/8828/4914/4916/79834/5753
GO:0071902	positive regulation of protein serine/threonine kinase activity	BP	27	0.0808383	0.0263227	27/836	334/18670	0.00231362	0.0212138	652/114898/894/57214/22943/142679/1908/1950/1991/2247/2260/9518/8091/3479/3672/4254/7786/3084/203447/4914/4916/8654/56034/84722/7043/23043/9839
GO:0072330	monocarboxylic acid biosynthetic process	BP	21	0.0886076	0.0263672	21/836	237/18670	0.00232289	0.0212496	8309/23600/9023/1634/54898/79993/2194/2264/2628/112817/5730/5740/5742/5947/9104/6319/79966/11001/85414/57761/1462
GO:0006940	regulation of smooth muscle contraction	BP	9	0.138462	0.026378	9/836	65/18670	0.00233457	0.0212583	100/148/477/857/1131/3778/93649/5592/6865
GO:1901016	regulation of potassium ion transmembrane transporter activity	BP	9	0.138462	0.026378	9/836	65/18670	0.00233457	0.0212583	287/857/2273/51083/7881/3747/10008/23630/23327
GO:0043491	protein kinase B signaling	BP	23	0.0855019	0.0264216	23/836	269/18670	0.00234381	0.0212935	284/114897/6366/1524/1950/2065/2159/2247/2252/2260/2263/2264/9518/3479/6453/4254/4824/3084/9542/64805/57333/55273/57761
GO:0005003	ephrin receptor activity	MF	5	0.263158	0.0267502	5/813	19/17696	0.00137181	0.0238261	2042/2045/2047/4914/4916
GO:0098641	cadherin binding involved in cell-cell adhesion	MF	5	0.263158	0.0267502	5/813	19/17696	0.00137181	0.0238261	55971/4072/3875/10611/4070
GO:0005246	calcium channel regulator activity	MF	8	0.166667	0.0269218	8/813	48/17696	0.00141348	0.0239789	2669/51440/4852/5350/5579/5592/6236/27075
GO:0042471	ear morphogenesis	BP	13	0.110169	0.0270986	13/836	118/18670	0.00240938	0.0218391	1280/2260/2263/2487/3249/8516/8013/116039/9750/80736/84189/6899/259236
GO:0051899	membrane depolarization	BP	11	0.120879	0.0274453	11/836	91/18670	0.0024494	0.0221185	287/477/773/857/1634/2273/23327/6332/6546/7871/54795
GO:0055021	regulation of cardiac muscle tissue growth	BP	10	0.128205	0.0274453	10/836	78/18670	0.0024526	0.0221185	2247/2260/2263/2627/3479/5950/6909/6910/7049/7472
GO:0045927	positive regulation of growth	BP	23	0.0851852	0.0274453	23/836	270/18670	0.00245696	0.0221185	10551/627/57699/6387/2247/2260/2263/2627/3249/3479/4131/4323/23327/4916/6423/285590/80736/6857/6909/6910/7049/7472/7490
GO:0006582	melanin metabolic process	BP	5	0.227273	0.0275008	5/836	22/18670	0.00247871	0.0221632	4948/51151/23657/7220/9839
GO:0035929	steroid hormone secretion	BP	5	0.227273	0.0275008	5/836	22/18670	0.00247871	0.0221632	114897/51083/2587/4824/6863
GO:0060575	intestinal epithelial cell differentiation	BP	5	0.227273	0.0275008	5/836	22/18670	0.00247871	0.0221632	140628/2627/4852/5753/25803
GO:0045785	positive regulation of cell adhesion	BP	31	0.0769231	0.0275079	31/836	403/18670	0.00248495	0.0221689	25890/100/10551/284/857/151887/6366/4680/1307/6387/10563/1803/10085/25975/133584/1991/2199/3169/2294/3479/3676/55083/79625/4811/8013/64805/5578/5881/6423/9840/5212
GO:1902903	regulation of supramolecular fiber organization	BP	28	0.0793201	0.0281488	28/836	353/18670	0.00254857	0.0226854	55971/6366/10602/1073/25999/1191/1410/6387/80206/2288/10788/163782/25802/4130/4131/89795/130271/22843/55607/84722/5881/285590/11075/171024/6863/4070/7043/7481
GO:0031252	cell leading edge	CC	30	0.0744417	0.0282681	30/873	403/19717	0.00397892	0.0221919	70/84059/84168/1000/1803/667/11170/10979/55785/10788/8516/6453/3745/3747/4254/4638/4642/4646/23022/130271/55607/5753/5881/9750/6092/6277/11075/90249/8633/23286
GO:0055017	cardiac muscle tissue growth	BP	12	0.114286	0.0282687	12/836	105/18670	0.00256518	0.0227821	148/2247/2260/2263/2627/3479/10611/5950/6909/6910/7049/7472
GO:0017156	calcium-ion regulated exocytosis	BP	9	0.136364	0.0285039	9/836	66/18670	0.00259812	0.0229716	8618/3745/6857/23208/57586/9066/143425/114088/55503
GO:1904888	cranial skeletal system development	BP	9	0.136364	0.0285039	9/836	66/18670	0.00259812	0.0229716	652/1746/2263/2304/4323/4325/285590/6899/7043
GO:0070206	protein trimerization	BP	8	0.148148	0.02863	8/836	54/18670	0.00261543	0.0230732	114897/114898/1278/1291/1292/286133/79689/79054
GO:0038128	ERBB2 signaling pathway	BP	6	0.1875	0.0287935	6/836	32/18670	0.00264209	0.023205	1950/2065/3084/9542/5578/5753
GO:0086019	cell-cell signaling involved in cardiac conduction	BP	6	0.1875	0.0287935	6/836	32/18670	0.00264209	0.023205	287/23630/3760/3781/6262/54795
GO:0051592	response to calcium ion	BP	15	0.101351	0.0289294	15/836	148/18670	0.00266044	0.0233145	84059/857/57699/3778/3779/5179/6262/6678/6857/23208/57586/9066/143425/7220/55503
GO:0007219	Notch signaling pathway	BP	18	0.0932642	0.0289738	18/836	193/18670	0.00267042	0.0233503	1675/1272/1745/1746/1950/79633/3169/140628/2762/23462/4323/5350/6092/1903/6591/6909/55273/23286
GO:0007611	learning or memory	BP	22	0.0859375	0.029324	22/836	256/18670	0.00270866	0.0236325	477/10396/627/10882/1524/22943/1979/2628/8516/7881/4130/4885/9369/4914/57144/10769/5577/5923/23657/6863/6865/338811
GO:0150034	distal axon	CC	23	0.0807018	0.0294345	23/873	285/19717	0.00420493	0.0231076	1131/9638/2288/2823/3676/6453/3747/30818/4131/7786/4842/4885/23022/5101/5179/55607/5579/5799/5881/5923/11075/23208/8633
GO:0010863	positive regulation of phospholipase C activity	BP	7	0.162791	0.0298618	7/836	43/18670	0.00277049	0.024066	148/627/2247/2260/9170/4916/64805
GO:0045332	phospholipid translocation	BP	7	0.162791	0.0298618	7/836	43/18670	0.00277049	0.024066	121601/196527/23200/286410/10396/3783/5359
GO:0003214	cardiac left ventricle morphogenesis	BP	4	0.285714	0.029907	4/836	14/18670	0.00278686	0.0241024	2294/6262/6423/6910
GO:0050862	positive regulation of T cell receptor signaling pathway	BP	4	0.285714	0.029907	4/836	14/18670	0.00278686	0.0241024	100/3783/5819/9840
GO:0098563	intrinsic component of synaptic vesicle membrane	CC	7	0.148936	0.0300833	7/873	47/19717	0.00436081	0.0236169	5799/5865/9900/6853/6857/23208/143425
GO:1902282	voltage-gated potassium channel activity involved in ventricular cardiac muscle cell action potential repolarization	MF	4	0.333333	0.0303024	4/813	12/17696	0.00162797	0.02699	10008/23630/3760/3764
GO:0048747	muscle fiber development	BP	9	0.134328	0.0308223	9/836	67/18670	0.00288469	0.02484	652/858/2318/9734/4629/4624/9750/6443/6444
GO:0060038	cardiac muscle cell proliferation	BP	9	0.134328	0.0308223	9/836	67/18670	0.00288469	0.02484	2247/2260/2263/2627/5950/6909/6910/7049/7472
GO:0072080	nephron tubule development	BP	11	0.11828	0.0310373	11/836	93/18670	0.00291112	0.0250133	652/79633/2247/153572/55083/5228/4070/6943/7481/7482/7490
GO:0042063	gliogenesis	BP	24	0.0827586	0.0310494	24/836	290/18670	0.00291858	0.025023	443/9331/1000/1191/1524/1600/1745/1746/2065/2119/3400/3908/3912/4147/4323/3084/4916/64805/5179/5468/7732/5270/85414/7223
GO:0051495	positive regulation of cytoskeleton organization	BP	20	0.0884956	0.0314006	20/836	226/18670	0.00295798	0.0253061	55971/6366/10602/55835/1073/29899/10788/25802/4131/89795/4916/22843/84722/5881/285590/11075/171024/6863/7043/7481
GO:1905330	regulation of morphogenesis of an epithelium	BP	17	0.0944444	0.0320523	17/836	180/18670	0.00303666	0.0258313	81792/652/22943/2119/2252/2260/8324/10082/3239/57664/6423/6591/4070/6909/7481/7472/7482
GO:0032331	negative regulation of chondrocyte differentiation	BP	5	0.217391	0.0320523	5/836	23/18670	0.00305198	0.0258313	81792/652/2202/5744/6591
GO:0060445	branching involved in salivary gland morphogenesis	BP	5	0.217391	0.0320523	5/836	23/18670	0.00305198	0.0258313	2252/2260/2263/10371/6591
GO:0086012	membrane depolarization during cardiac muscle cell action potential	BP	5	0.217391	0.0320523	5/836	23/18670	0.00305198	0.0258313	287/477/6546/7871/54795
GO:1903429	regulation of cell maturation	BP	5	0.217391	0.0320523	5/836	23/18670	0.00305198	0.0258313	1910/51083/4880/5881/25893
GO:2001025	positive regulation of response to drug	BP	6	0.181818	0.0325803	6/836	33/18670	0.00310888	0.0262568	858/6387/51083/2587/5865/6865
GO:0099056	integral component of presynaptic membrane	CC	9	0.123288	0.032702	9/873	73/19717	0.00480912	0.0256727	148/1008/1000/1131/53826/2823/3760/23208/9066
GO:0034204	lipid translocation	BP	7	0.159091	0.0329371	7/836	44/18670	0.00316973	0.0265443	121601/196527/23200/286410/10396/3783/5359
GO:0044091	membrane biogenesis	BP	7	0.159091	0.0329371	7/836	44/18670	0.00316973	0.0265443	857/858/1000/1056/25999/23208/116238
GO:0050654	chondroitin sulfate proteoglycan metabolic process	BP	7	0.159091	0.0329371	7/836	44/18670	0.00316973	0.0265443	27087/9469/1634/133584/79625/50859/1462
GO:0060412	ventricular septum morphogenesis	BP	7	0.159091	0.0329371	7/836	44/18670	0.00316973	0.0265443	652/2263/23462/6092/6586/7049/7481
GO:0051965	positive regulation of synapse assembly	BP	9	0.132353	0.0331363	9/836	68/18670	0.00319565	0.0267049	23284/627/2047/158038/54674/4914/4916/26050/84189
GO:0005244	voltage-gated ion channel activity	MF	19	0.0964467	0.0332918	19/813	197/17696	0.00186987	0.0296527	196527/773/54102/7881/3745/3747/3750/10008/23630/30818/3772/3760/3764/3778/3785/56479/343450/6332/140738
GO:0022832	voltage-gated channel activity	MF	19	0.0964467	0.0332918	19/813	197/17696	0.00186987	0.0296527	196527/773/54102/7881/3745/3747/3750/10008/23630/30818/3772/3760/3764/3778/3785/56479/343450/6332/140738
GO:0001666	response to hypoxia	BP	28	0.0779944	0.033447	28/836	359/18670	0.00323324	0.0269553	10449/100/27087/857/1365/64506/1410/6387/1803/2627/64344/3778/3779/84709/4323/93649/79625/4824/4842/4880/5179/5228/10891/5740/6262/6546/7043/7049
GO:0090288	negative regulation of cellular response to growth factor stimulus	BP	16	0.0963855	0.033447	16/836	166/18670	0.00324368	0.0269553	81792/54829/857/858/91851/10563/1634/22943/1745/2200/64388/9480/348093/6423/7043/7049
GO:0032526	response to retinoic acid	BP	12	0.111111	0.033447	12/836	108/18670	0.00324603	0.0269553	22943/2042/2263/8324/2706/4916/5468/5753/5950/6899/7481/7472
GO:0000768	syncytium formation by plasma membrane fusion	BP	8	0.142857	0.0338775	8/836	56/18670	0.00330159	0.0273022	8038/30846/405754/2323/9518/4842/9750/92304
GO:0140253	cell-cell fusion	BP	8	0.142857	0.0338775	8/836	56/18670	0.00330159	0.0273022	8038/30846/405754/2323/9518/4842/9750/92304
GO:0008235	metalloexopeptidase activity	MF	9	0.145161	0.0346315	9/813	62/17696	0.0019874	0.0308458	1359/57094/56265/2028/2346/219595/4323/4325/29953
GO:0071300	cellular response to retinoic acid	BP	9	0.130435	0.0361703	9/836	69/18670	0.0035324	0.02915	2042/2263/8324/4916/5468/5753/6899/7481/7472
GO:0005796	Golgi lumen	CC	11	0.107843	0.0366373	11/873	102/19717	0.00546481	0.0287621	1634/2159/10082/4060/4323/4325/10071/4583/57876/4969/1462
GO:0048701	embryonic cranial skeleton morphogenesis	BP	7	0.155556	0.0369027	7/836	45/18670	0.00361143	0.0297403	652/1746/2263/4323/4325/6899/7043
GO:0060795	cell fate commitment involved in formation of primary germ layer	BP	6	0.176471	0.0370617	6/836	34/18670	0.00363454	0.0298684	652/22943/2260/8324/2627/6423
GO:0034111	negative regulation of homotypic cell-cell adhesion	BP	4	0.266667	0.0371599	4/836	15/18670	0.00366685	0.0299476	170692/114897/5592/5270
GO:0046321	positive regulation of fatty acid oxidation	BP	4	0.266667	0.0371599	4/836	15/18670	0.00366685	0.0299476	114898/8013/5468/10891
GO:0150146	cell junction disassembly	BP	4	0.266667	0.0371599	4/836	15/18670	0.00366685	0.0299476	1524/22943/6591/7043
GO:0010881	regulation of cardiac muscle contraction by regulation of the release of sequestered calcium ion	BP	5	0.208333	0.0374166	5/836	24/18670	0.00371501	0.0301544	287/477/5350/6262/6546
GO:0050857	positive regulation of antigen receptor-mediated signaling pathway	BP	5	0.208333	0.0374166	5/836	24/18670	0.00371501	0.0301544	100/3783/5819/5579/9840
GO:0062009	secondary palate development	BP	5	0.208333	0.0374166	5/836	24/18670	0.00371501	0.0301544	2304/6899/7043/7049/7481
GO:0050890	cognition	BP	24	0.0810811	0.0380623	24/836	296/18670	0.00378687	0.0306748	477/10396/627/10882/1524/22943/1979/11170/2628/151556/8516/7881/4130/4885/9369/4914/57144/10769/5577/5923/23657/6863/6865/338811
GO:0019933	cAMP-mediated signaling	BP	17	0.0923913	0.0381824	17/836	184/18670	0.00380659	0.0307716	283383/23284/148/153/155/1979/51083/2587/23432/8549/4842/81285/5350/5578/5732/5737/5744
GO:0007189	adenylate cyclase-activating G protein-coupled receptor signaling pathway	BP	14	0.100719	0.0384545	14/836	139/18670	0.00384439	0.0309909	283383/23284/148/153/155/2587/23432/8549/4842/5350/5578/5732/5737/5744
GO:0010876	lipid localization	BP	31	0.0746988	0.0384545	31/836	415/18670	0.00384936	0.0309909	10257/121601/196527/319/23200/286410/10396/114897/857/1056/1066/1191/1950/2867/51083/2587/3783/3931/4824/5320/5359/5468/5950/5104/201780/11001/440335/6646/9066/6863/222008
GO:0010517	regulation of phospholipase activity	BP	9	0.128571	0.0388452	9/836	70/18670	0.00389638	0.0313058	148/627/636/2247/2260/2263/9170/4916/64805
GO:0071695	anatomical structure maturation	BP	20	0.0862069	0.0396277	20/836	232/18670	0.00398293	0.0319364	196527/9331/10882/645811/6366/1524/1910/79633/54738/2260/3169/51083/10481/3479/4880/5241/5468/5881/84530/25893
GO:0032809	neuronal cell body membrane	CC	5	0.185185	0.0398503	5/873	27/19717	0.00602777	0.0312845	1524/3745/3747/10008/90249
GO:0007369	gastrulation	BP	17	0.0918919	0.0399141	17/836	185/18670	0.00402233	0.0321672	652/1290/1291/22943/2260/2263/2294/8324/2627/8091/3676/8516/3912/4323/8013/6423/7481
GO:0007044	cell-substrate junction assembly	BP	11	0.113402	0.0399141	11/836	97/18670	0.0040442	0.0321672	1307/1308/667/2042/11170/10979/2824/3861/4323/79834/7145
GO:0120162	positive regulation of cold-induced thermogenesis	BP	11	0.113402	0.0399141	11/836	97/18670	0.0040442	0.0321672	153/155/857/64641/2628/23175/56034/10891/133522/6319/79054
GO:0150115	cell-substrate junction organization	BP	11	0.113402	0.0399141	11/836	97/18670	0.0040442	0.0321672	1307/1308/667/2042/11170/10979/2824/3861/4323/79834/7145
GO:0002067	glandular epithelial cell differentiation	BP	7	0.152174	0.040368	7/836	46/18670	0.0040984	0.032533	10551/652/653/2263/3169/2627/25803
GO:1901385	regulation of voltage-gated calcium channel activity	BP	6	0.171429	0.0415157	6/836	35/18670	0.00422337	0.033458	79026/2259/2669/10008/6236/6769
GO:0045667	regulation of osteoblast differentiation	BP	13	0.103175	0.0418968	13/836	126/18670	0.00427066	0.0337651	8313/652/658/4921/2263/2662/3479/4880/6423/64093/6591/54795/117581
GO:0045807	positive regulation of endocytosis	BP	11	0.112245	0.0427615	11/836	98/18670	0.0043762	0.0344619	284/196527/636/6366/25999/1191/1950/6453/23327/5468/10103
GO:0060191	regulation of lipase activity	BP	11	0.112245	0.0427615	11/836	98/18670	0.0043762	0.0344619	148/627/636/2247/2260/2263/338328/9734/9170/4916/64805
GO:0002053	positive regulation of mesenchymal cell proliferation	BP	5	0.2	0.0434695	5/836	25/18670	0.00447519	0.0350326	2260/2263/2294/6899/7472
GO:0008211	glucocorticoid metabolic process	BP	5	0.2	0.0434695	5/836	25/18670	0.00447519	0.0350326	653/1583/27122/51083/3290
GO:0034110	regulation of homotypic cell-cell adhesion	BP	5	0.2	0.0434695	5/836	25/18670	0.00447519	0.0350326	170692/114897/5578/5592/5270
GO:0046887	positive regulation of hormone secretion	BP	13	0.102362	0.0440842	13/836	127/18670	0.00456831	0.035528	114897/1908/2260/51083/2587/2645/286676/6453/4824/5950/6863/54795/7447
GO:0001658	branching involved in ureteric bud morphogenesis	BP	8	0.135593	0.0440842	8/836	59/18670	0.00458332	0.035528	652/79633/2247/5228/4070/6943/7482/7490
GO:0010518	positive regulation of phospholipase activity	BP	8	0.135593	0.0440842	8/836	59/18670	0.00458332	0.035528	148/627/2247/2260/2263/9170/4916/64805
GO:0045843	negative regulation of striated muscle tissue development	BP	8	0.135593	0.0440842	8/836	59/18670	0.00458332	0.035528	652/22943/2047/8324/93649/5950/6910/7093
GO:0070527	platelet aggregation	BP	8	0.135593	0.0440842	8/836	59/18670	0.00458332	0.035528	170692/114897/64805/5578/5592/5270/23657/7414
GO:0034308	primary alcohol metabolic process	BP	10	0.117647	0.0442753	10/836	85/18670	0.0046122	0.035682	125/126/222/653/1583/27122/3479/5950/8608/6783
GO:0048066	developmental pigmentation	BP	7	0.148936	0.0442863	7/836	47/18670	0.00463349	0.0356908	1908/1910/4254/4948/81285/51151/9839
GO:0060986	endocrine hormone secretion	BP	7	0.148936	0.0442863	7/836	47/18670	0.00463349	0.0356908	114897/2260/51083/2587/4824/6863/6865
GO:1903532	positive regulation of secretion by cell	BP	30	0.0744417	0.0442863	30/836	403/18670	0.00464038	0.0356908	114897/8618/56253/6387/1908/2867/2260/51083/2587/2645/3479/286676/6453/3745/3783/4824/22861/91662/81285/5950/6857/9066/143425/6863/6865/7043/7293/54795/85480/7447
GO:0072006	nephron development	BP	14	0.0985915	0.0443387	14/836	142/18670	0.00465489	0.0357331	284/652/2028/79633/2247/153572/55083/4811/5228/4070/6943/7481/7482/7490
GO:0060193	positive regulation of lipase activity	BP	9	0.125	0.0444213	9/836	72/18670	0.00471191	0.0357996	148/627/2247/2260/2263/338328/9170/4916/64805
GO:0033631	cell-cell adhesion mediated by integrin	BP	4	0.25	0.0444213	4/836	16/18670	0.00471779	0.0357996	100/10563/1803/3676
GO:0055119	relaxation of cardiac muscle	BP	4	0.25	0.0444213	4/836	16/18670	0.00471779	0.0357996	477/8654/5350/6546
GO:0060572	morphogenesis of an epithelial bud	BP	4	0.25	0.0444213	4/836	16/18670	0.00471779	0.0357996	652/2263/7472/7482
GO:0060850	regulation of transcription involved in cell fate commitment	BP	4	0.25	0.0444213	4/836	16/18670	0.00471779	0.0357996	1745/1746/5468/6097
GO:2000846	regulation of corticosteroid hormone secretion	BP	4	0.25	0.0444213	4/836	16/18670	0.00471779	0.0357996	114897/51083/2587/6863
GO:0031091	platelet alpha granule	CC	10	0.10989	0.0451384	10/873	91/19717	0.00692248	0.0354359	2/1675/1191/1950/3479/5768/5104/5270/6678/7043
GO:1902905	positive regulation of supramolecular fiber organization	BP	18	0.0882353	0.0451754	18/836	204/18670	0.00480707	0.0364074	55971/6366/10602/1073/1191/10788/25802/4131/89795/22843/84722/5881/285590/11075/171024/6863/7043/7481
GO:0050931	pigment cell differentiation	BP	6	0.166667	0.0456837	6/836	36/18670	0.00487974	0.036817	1908/1910/4254/4948/81285/9839
GO:2000310	regulation of NMDA receptor activity	BP	6	0.166667	0.0456837	6/836	36/18670	0.00487974	0.036817	306/2892/57554/10891/5923/8787
GO:0036293	response to decreased oxygen levels	BP	28	0.0756757	0.0457497	28/836	370/18670	0.00489611	0.0368702	10449/100/27087/857/1365/64506/1410/6387/1803/2627/64344/3778/3779/84709/4323/93649/79625/4824/4842/4880/5179/5228/10891/5740/6262/6546/7043/7049
GO:0030100	regulation of endocytosis	BP	18	0.0878049	0.0471579	18/836	205/18670	0.0050564	0.0380051	284/196527/636/857/6366/25999/1191/22943/1950/2042/6453/23327/5468/64284/6456/85439/23208/10103
GO:0007188	adenylate cyclase-modulating G protein-coupled receptor signaling pathway	BP	19	0.0859729	0.0472259	19/836	221/18670	0.0050733	0.0380598	283383/23284/148/153/155/1131/2587/2775/2781/23432/8549/4842/64805/5350/5578/5732/5737/5744/1903
GO:0048635	negative regulation of muscle organ development	BP	8	0.133333	0.047253	8/836	60/18670	0.00508587	0.0380817	652/22943/2047/8324/93649/5950/6910/7093
GO:0034446	substrate adhesion-dependent cell spreading	BP	11	0.11	0.047253	11/836	100/18670	0.00510505	0.0380817	84168/133584/2192/10979/8324/3676/8516/3912/79834/5881/4070
GO:0035282	segmentation	BP	11	0.11	0.047253	11/836	100/18670	0.00510505	0.0380817	8313/652/22943/2294/153572/4824/8828/10371/6423/7490/9839
GO:0003208	cardiac ventricle morphogenesis	BP	9	0.123288	0.0477316	9/836	73/18670	0.00516647	0.0384674	2263/2294/23462/4624/3084/6262/6423/6910/7049
GO:0035272	exocrine system development	BP	7	0.145833	0.0481317	7/836	48/18670	0.00521957	0.0387899	2252/2260/2263/4824/10371/6591/7043
GO:0051048	negative regulation of secretion	BP	20	0.0840336	0.0486624	20/836	238/18670	0.00528703	0.0392176	100/284/4345/1950/2065/131177/2294/9734/3745/4129/91662/3084/64805/25953/55607/23208/6865/7293/114088/7447
GO:0044706	multi-multicellular organism process	BP	19	0.0855856	0.0489017	19/836	222/18670	0.00532298	0.0394105	1364/1307/8528/2192/2288/2706/203447/5228/5241/5737/5740/5744/7356/5270/285590/56977/85360/6863/7043
GO:0010927	cellular component assembly involved in morphogenesis	BP	12	0.104348	0.0496036	12/836	115/18670	0.00540947	0.0399761	70/287/64753/1073/80206/11155/25802/4629/4624/5819/5239/5376
GO:0002690	positive regulation of leukocyte chemotaxis	BP	10	0.114943	0.0498401	10/836	87/18670	0.00544539	0.0401667	196527/6366/6387/10563/1908/5228/7941/5919/9750/7060
